# Supplementary material for: 2-(Benzyl­carbamo­yl)nicotinic acid
Source: Acta Crystallogr Sect E Struct Rep Online. 2013 Sep 7;69(Pt 10):o1520. doi: 10.1107/S1600536813024483 (PMC3790388; doi:10.1107/S1600536813024483)
Supplement: Supplementary file 1 [file e-69-o1520-sup1.cif]

##############################################################################
#                                                                            #
# This CIF contains the data in a paper accepted for publication in          #
# Acta Crystallographica Section E. It conforms to the requirements of       #
# Notes for Authors for Acta Crystallographica Section E, and has been       #
# peer reviewed under the auspices of the IUCr Commission on Journals.       #
#                                                                            #
# Full details of the Crystallographic Information File format               #
# are given in the paper "The Crystallographic Information File (CIF):       #
# a New Standard Archive File for Crystallography" by S. R. Hall, F. H.      #
# Allen and I. D. Brown [Acta Cryst. (1991), A47, 655-685].                  #
#                                                                            #
# The current version of the core CIF dictionary is obtainable from          #
# ftp://ftp.iucr.org/pub/cif_core.dic.                                       #
#                                                                            #
# Software is freely available for graphical display of the structure(s)     #
# in this CIF. For information consult the CIF software page                 #
# http://www.iucr.org/resources/cif/software.                                #
#                                                                            #
# This file may be used for bona fide research purposes within the           #
# scientific community so long as proper attribution is given to the journal # 
# article from which it was obtained.                                        #
#                                                                            #
##############################################################################
data_I
_audit_creation_method     SHELXL-97
_chemical_name_systematic
;
2-(Benzylcarbamoyl)pyridine-3-carboxylic acid
;
_chemical_name_common
;
2-(Benzylcarbamoyl)nicotinic acid
;
_chemical_formula_moiety     'C14 H12 N2 O3'
_chemical_formula_sum     'C14 H12 N2 O3'
_chemical_formula_iupac     'C14 H12 N2 O3'
_chemical_formula_weight     256.26
_chemical_melting_point     ?
_symmetry_cell_setting     orthorhombic
_symmetry_space_group_name_H-M     'P b c a'
_symmetry_space_group_name_Hall     '-P 2ac 2ab'
loop_
    _symmetry_equiv_pos_as_xyz
    'x,y,z'
    '1/2-x,-y,1/2+z'
    '1/2+x,1/2-y,-z'
    '-x,1/2+y,1/2-z'
    '-x,-y,-z'
    '1/2+x,y,1/2-z'
    '1/2-x,1/2+y,z'
    'x,1/2-y,1/2+z'
_cell_length_a     13.024(3)
_cell_length_b     8.4110(17)
_cell_length_c     23.143(5)
_cell_angle_alpha     90.00
_cell_angle_beta     90.00
_cell_angle_gamma     90.00
_cell_volume     2535.2(9)
_cell_formula_units_Z     8
_cell_measurement_reflns_used     25
_cell_measurement_theta_min     10
_cell_measurement_theta_max     13
_cell_measurement_temperature     293(2)
_exptl_crystal_description     block
_exptl_crystal_colour     colorless
_exptl_crystal_size_max     0.30
_exptl_crystal_size_mid     0.20
_exptl_crystal_size_min     0.10
_exptl_crystal_density_diffrn     1.343
_exptl_crystal_density_meas     ?
_exptl_crystal_density_method     'not measured'
_exptl_crystal_F_000     1072
_exptl_absorpt_coefficient_mu     0.096
_exptl_absorpt_correction_type     none
_exptl_absorpt_process_details     ?
_exptl_absorpt_correction_T_min     ?
_exptl_absorpt_correction_T_max     ?
_exptl_special_details
;
;
_diffrn_ambient_temperature     293(2)
_diffrn_radiation_type     MoK\a
_diffrn_radiation_wavelength     0.71073
_diffrn_radiation_source     'fine-focus sealed tube'
_diffrn_radiation_monochromator     graphite
_diffrn_measurement_device_type     'Enraf--Nonius CAD-4'
_diffrn_measurement_method     \w/2\q
_diffrn_detector_area_resol_mean     ?
_diffrn_reflns_number     4586
_diffrn_reflns_av_R_equivalents     0.0956
_diffrn_reflns_av_sigmaI/netI     0.0948
_diffrn_reflns_theta_min     1.76
_diffrn_reflns_theta_max     25.37
_diffrn_reflns_theta_full     25.37
_diffrn_measured_fraction_theta_max     1.000
_diffrn_measured_fraction_theta_full     1.000
_diffrn_reflns_limit_h_min     0
_diffrn_reflns_limit_h_max     15
_diffrn_reflns_limit_k_min     0
_diffrn_reflns_limit_k_max     10
_diffrn_reflns_limit_l_min     -27
_diffrn_reflns_limit_l_max     27
_diffrn_standards_number     3
_diffrn_standards_interval_count     200
_diffrn_standards_interval_time     .
_diffrn_standards_decay_%     1
_refine_special_details
;
Refinement of <i>F</i>^2^ against ALL reflections. The weighted <i>R</i>-factor
<i>wR</i> and goodness of fit <i>S</i> are based on <i>F</i>^2^, conventional
<i>R</i>-factors <i>R</i> are based on <i>F</i>, with <i>F</i> set to zero for
negative <i>F</i>^2^. The threshold expression of <i>F</i>^2^ >
\s(<i>F</i>^2^) is used only for calculating <i>R</i>-factors(gt) <i>etc</i>.
and is not relevant to the choice of reflections for refinement.
<i>R</i>-factors based on <i>F</i>^2^ are statistically about twice as large
as those based on <i>F</i>, and <i>R</i>- factors based on ALL data will be
even larger.
;
_reflns_number_total     2326
_reflns_number_gt     1242
_reflns_threshold_expression     I>2sigma(I)
_refine_ls_structure_factor_coef     Fsqd
_refine_ls_matrix_type     full
_refine_ls_R_factor_all     0.1133
_refine_ls_R_factor_gt     0.0569
_refine_ls_wR_factor_gt     0.1434
_refine_ls_wR_factor_ref     0.1671
_refine_ls_goodness_of_fit_ref     1.002
_refine_ls_restrained_S_all     1.002
_refine_ls_number_reflns     2326
_refine_ls_number_parameters     172
_refine_ls_number_restraints     0
_refine_ls_hydrogen_treatment     constr
_refine_ls_weighting_scheme     calc
_refine_ls_weighting_details
         'calc w=1/[\s^2^(Fo^2^)+(0.0530P)^2^+0.0000P] where P=(Fo^2^+2Fc^2^)/3'
_atom_sites_solution_hydrogens     geom
_atom_sites_solution_primary     direct
_atom_sites_solution_secondary     difmap
_refine_ls_shift/su_max     0.000
_refine_ls_shift/su_mean     0.000
_refine_diff_density_max     0.217
_refine_diff_density_min     -0.144
_refine_ls_extinction_method     none
_refine_ls_extinction_coef     ?
loop_
    _atom_type_symbol
    _atom_type_description
    _atom_type_scat_dispersion_real
    _atom_type_scat_dispersion_imag
    _atom_type_scat_source
    'C' 'C' 0.0033 0.0016
                         'International Tables Vol C Tables 4.2.6.8 and 6.1.1.4'
    'H' 'H' 0.0000 0.0000
                         'International Tables Vol C Tables 4.2.6.8 and 6.1.1.4'
    'N' 'N' 0.0061 0.0033
                         'International Tables Vol C Tables 4.2.6.8 and 6.1.1.4'
    'O' 'O' 0.0106 0.0060
                         'International Tables Vol C Tables 4.2.6.8 and 6.1.1.4'
_computing_data_collection     'CAD-4 EXPRESS (Enraf--Nonius, 1994)'
_computing_cell_refinement     'CAD-4 EXPRESS (Enraf--Nonius, 1994)'
_computing_data_reduction     'XCAD4 (Harms & Wocadlo,1995)'
_computing_structure_solution     'SHELXTL (Sheldrick, 2008)'
_computing_structure_refinement     'SHELXTL (Sheldrick, 2008)'
_computing_molecular_graphics     'SHELXTL (Sheldrick, 2008)'
_computing_publication_material     'SHELXTL (Sheldrick, 2008)'
loop_
    _atom_site_type_symbol
    _atom_site_label
    _atom_site_fract_x
    _atom_site_fract_y
    _atom_site_fract_z
    _atom_site_U_iso_or_equiv
    _atom_site_adp_type
    _atom_site_calc_flag
    _atom_site_refinement_flags
    _atom_site_occupancy
    _atom_site_symmetry_multiplicity
    _atom_site_disorder_assembly
    _atom_site_disorder_group
    N N1 0.42068(17) 0.3451(3) 0.54279(10) 0.0496(7) Uani d . 1 1 . .
    H H1A 0.4839 0.3212 0.5365 0.060 Uiso calc R 1 1 . .
    O O1 0.25706(15) 0.3073(3) 0.51797(9) 0.0653(7) Uani d . 1 1 . .
    C C1 0.4634(3) 0.3853(5) 0.68730(14) 0.0751(11) Uani d . 1 1 . .
    H H1B 0.5234 0.4402 0.6784 0.090 Uiso calc R 1 1 . .
    N N2 0.49338(17) 0.1694(3) 0.46226(10) 0.0514(7) Uani d . 1 1 . .
    O O2 0.17921(17) -0.0277(3) 0.38457(12) 0.0857(8) Uani d . 1 1 . .
    C C2 0.4535(3) 0.3113(6) 0.74105(17) 0.0989(15) Uani d . 1 1 . .
    H H2B 0.5069 0.3171 0.7677 0.119 Uiso calc R 1 1 . .
    O O3 0.15332(14) 0.1519(3) 0.45110(10) 0.0694(7) Uani d . 1 1 . .
    H H3B 0.1874 0.2050 0.4738 0.104 Uiso calc R 1 1 . .
    C C3 0.3665(3) 0.2309(6) 0.75455(17) 0.0930(13) Uani d . 1 1 . .
    H H3A 0.3598 0.1830 0.7906 0.112 Uiso calc R 1 1 . .
    C C4 0.2891(3) 0.2204(6) 0.71546(18) 0.0911(13) Uani d . 1 1 . .
    H H4A 0.2297 0.1646 0.7249 0.109 Uiso calc R 1 1 . .
    C C5 0.2975(3) 0.2918(5) 0.66178(15) 0.0754(11) Uani d . 1 1 . .
    H H5A 0.2444 0.2824 0.6351 0.090 Uiso calc R 1 1 . .
    C C6 0.3857(2) 0.3779(4) 0.64753(13) 0.0538(8) Uani d . 1 1 . .
    C C7 0.3974(3) 0.4559(4) 0.58954(13) 0.0605(9) Uani d . 1 1 . .
    H H7A 0.3343 0.5117 0.5803 0.073 Uiso calc R 1 1 . .
    H H7B 0.4520 0.5342 0.5918 0.073 Uiso calc R 1 1 . .
    C C8 0.3502(2) 0.2801(4) 0.50990(13) 0.0491(8) Uani d . 1 1 . .
    C C9 0.3895(2) 0.1729(3) 0.46270(12) 0.0426(7) Uani d . 1 1 . .
    C C10 0.3298(2) 0.0857(3) 0.42331(13) 0.0478(7) Uani d . 1 1 . .
    C C11 0.3839(3) -0.0003(4) 0.38152(14) 0.0584(9) Uani d . 1 1 . .
    H H11A 0.3478 -0.0579 0.3539 0.070 Uiso calc R 1 1 . .
    C C12 0.4897(3) -0.0013(4) 0.38041(15) 0.0615(9) Uani d . 1 1 . .
    H H12A 0.5255 -0.0579 0.3524 0.074 Uiso calc R 1 1 . .
    C C13 0.5402(2) 0.0838(4) 0.42194(13) 0.0576(8) Uani d . 1 1 . .
    H H13A 0.6116 0.0817 0.4219 0.069 Uiso calc R 1 1 . .
    C C14 0.2149(2) 0.0680(4) 0.41832(14) 0.0546(8) Uani d . 1 1 . .
loop_
    _atom_site_aniso_label
    _atom_site_aniso_U_11
    _atom_site_aniso_U_22
    _atom_site_aniso_U_33
    _atom_site_aniso_U_12
    _atom_site_aniso_U_13
    _atom_site_aniso_U_23
    N1 0.0415(13) 0.0663(17) 0.0410(14) 0.0020(13) 0.0024(11) -0.0069(13)
    O1 0.0363(11) 0.1000(16) 0.0595(13) 0.0078(11) 0.0056(11) -0.0135(14)
    C1 0.072(2) 0.103(3) 0.050(2) -0.014(2) -0.0011(18) -0.019(2)
    N2 0.0376(12) 0.0689(17) 0.0478(15) 0.0004(12) 0.0062(11) -0.0022(15)
    O2 0.0640(15) 0.1065(19) 0.0865(18) -0.0091(15) -0.0183(14) -0.0250(18)
    C2 0.097(3) 0.155(4) 0.045(2) 0.000(3) -0.010(2) -0.016(3)
    O3 0.0432(12) 0.0951(18) 0.0701(15) 0.0013(12) -0.0042(11) -0.0104(15)
    C3 0.121(4) 0.115(3) 0.043(2) 0.011(3) 0.014(2) 0.002(3)
    C4 0.090(3) 0.111(3) 0.072(3) -0.003(3) 0.022(2) 0.017(3)
    C5 0.057(2) 0.104(3) 0.065(2) 0.000(2) 0.0027(17) 0.010(2)
    C6 0.0551(18) 0.063(2) 0.0434(18) 0.0046(16) 0.0044(15) -0.0106(17)
    C7 0.061(2) 0.066(2) 0.054(2) 0.0011(16) 0.0074(16) -0.0053(19)
    C8 0.0407(16) 0.064(2) 0.0428(17) 0.0004(15) 0.0053(14) 0.0043(16)
    C9 0.0425(14) 0.0538(17) 0.0316(15) -0.0007(14) 0.0031(12) 0.0031(15)
    C10 0.0486(17) 0.0525(17) 0.0425(17) 0.0008(14) 0.0033(14) 0.0076(17)
    C11 0.068(2) 0.069(2) 0.0390(17) 0.0004(18) 0.0001(16) -0.0058(19)
    C12 0.064(2) 0.070(2) 0.050(2) 0.0057(18) 0.0082(17) -0.0099(19)
    C13 0.0458(18) 0.071(2) 0.0562(19) 0.0061(16) 0.0127(16) -0.0013(19)
    C14 0.0488(19) 0.0655(19) 0.0494(19) -0.0037(17) -0.0065(15) 0.0055(19)
_geom_special_details
;
All e.s.d.'s (except the e.s.d. in the dihedral angle between two l.s. planes)
are estimated using the full covariance matrix. The cell e.s.d.'s are taken
into account individually in the estimation of e.s.d.'s in distances, angles
and torsion angles; correlations between e.s.d.'s in cell parameters are only
used when they are defined by crystal symmetry. An approximate (isotropic)
treatment of cell e.s.d.'s is used for estimating e.s.d.'s involving l.s.
planes.
;
loop_
    _geom_bond_atom_site_label_1
    _geom_bond_atom_site_label_2
    _geom_bond_site_symmetry_2
    _geom_bond_distance
    _geom_bond_publ_flag
    N1 C8 . 1.312(3) ?
    N1 C7 . 1.460(4) ?
    N1 H1A . 0.8600 ?
    O1 C8 . 1.249(3) ?
    C1 C6 . 1.369(4) ?
    C1 C2 . 1.397(5) ?
    C1 H1B . 0.9300 ?
    N2 C13 . 1.327(4) ?
    N2 C9 . 1.353(3) ?
    O2 C14 . 1.214(4) ?
    C2 C3 . 1.357(5) ?
    C2 H2B . 0.9300 ?
    O3 C14 . 1.310(4) ?
    O3 H3B . 0.8200 ?
    C3 C4 . 1.357(5) ?
    C3 H3A . 0.9300 ?
    C4 C5 . 1.384(5) ?
    C4 H4A . 0.9300 ?
    C5 C6 . 1.398(5) ?
    C5 H5A . 0.9300 ?
    C6 C7 . 1.502(4) ?
    C7 H7A . 0.9700 ?
    C7 H7B . 0.9700 ?
    C8 C9 . 1.506(4) ?
    C9 C10 . 1.405(4) ?
    C10 C11 . 1.398(4) ?
    C10 C14 . 1.508(4) ?
    C11 C12 . 1.378(4) ?
    C11 H11A . 0.9300 ?
    C12 C13 . 1.367(4) ?
    C12 H12A . 0.9300 ?
    C13 H13A . 0.9300 ?
loop_
    _geom_angle_atom_site_label_1
    _geom_angle_atom_site_label_2
    _geom_angle_atom_site_label_3
    _geom_angle_site_symmetry_1
    _geom_angle_site_symmetry_3
    _geom_angle
    _geom_angle_publ_flag
    C8 N1 C7 . . 123.4(2) ?
    C8 N1 H1A . . 118.3 ?
    C7 N1 H1A . . 118.3 ?
    C6 C1 C2 . . 120.7(4) ?
    C6 C1 H1B . . 119.7 ?
    C2 C1 H1B . . 119.7 ?
    C13 N2 C9 . . 118.5(3) ?
    C3 C2 C1 . . 120.3(4) ?
    C3 C2 H2B . . 119.9 ?
    C1 C2 H2B . . 119.9 ?
    C14 O3 H3B . . 109.5 ?
    C2 C3 C4 . . 120.0(4) ?
    C2 C3 H3A . . 120.0 ?
    C4 C3 H3A . . 120.0 ?
    C3 C4 C5 . . 120.7(4) ?
    C3 C4 H4A . . 119.6 ?
    C5 C4 H4A . . 119.6 ?
    C4 C5 C6 . . 120.1(4) ?
    C4 C5 H5A . . 119.9 ?
    C6 C5 H5A . . 119.9 ?
    C1 C6 C5 . . 118.2(3) ?
    C1 C6 C7 . . 120.4(3) ?
    C5 C6 C7 . . 121.4(3) ?
    N1 C7 C6 . . 113.9(2) ?
    N1 C7 H7A . . 108.8 ?
    C6 C7 H7A . . 108.8 ?
    N1 C7 H7B . . 108.8 ?
    C6 C7 H7B . . 108.8 ?
    H7A C7 H7B . . 107.7 ?
    O1 C8 N1 . . 121.1(3) ?
    O1 C8 C9 . . 123.3(3) ?
    N1 C8 C9 . . 115.6(2) ?
    N2 C9 C10 . . 122.5(3) ?
    N2 C9 C8 . . 111.0(2) ?
    C10 C9 C8 . . 126.5(2) ?
    C11 C10 C9 . . 116.1(3) ?
    C11 C10 C14 . . 113.3(3) ?
    C9 C10 C14 . . 130.6(3) ?
    C12 C11 C10 . . 121.3(3) ?
    C12 C11 H11A . . 119.3 ?
    C10 C11 H11A . . 119.3 ?
    C13 C12 C11 . . 117.7(3) ?
    C13 C12 H12A . . 121.2 ?
    C11 C12 H12A . . 121.1 ?
    N2 C13 C12 . . 123.9(3) ?
    N2 C13 H13A . . 118.1 ?
    C12 C13 H13A . . 118.1 ?
    O2 C14 O3 . . 119.7(3) ?
    O2 C14 C10 . . 119.6(3) ?
    O3 C14 C10 . . 120.7(3) ?
loop_
    _geom_torsion_atom_site_label_1
    _geom_torsion_atom_site_label_2
    _geom_torsion_atom_site_label_3
    _geom_torsion_atom_site_label_4
    _geom_torsion_site_symmetry_1
    _geom_torsion_site_symmetry_2
    _geom_torsion_site_symmetry_3
    _geom_torsion_site_symmetry_4
    _geom_torsion
    _geom_torsion_publ_flag
    C6 C1 C2 C3 . . . . -0.1(7) ?
    C1 C2 C3 C4 . . . . 0.9(7) ?
    C2 C3 C4 C5 . . . . -0.4(7) ?
    C3 C4 C5 C6 . . . . -1.0(6) ?
    C2 C1 C6 C5 . . . . -1.2(6) ?
    C2 C1 C6 C7 . . . . -179.2(3) ?
    C4 C5 C6 C1 . . . . 1.7(5) ?
    C4 C5 C6 C7 . . . . 179.7(3) ?
    C8 N1 C7 C6 . . . . 93.2(4) ?
    C1 C6 C7 N1 . . . . 102.4(4) ?
    C5 C6 C7 N1 . . . . -75.5(4) ?
    C7 N1 C8 O1 . . . . -1.8(5) ?
    C7 N1 C8 C9 . . . . 178.1(2) ?
    C13 N2 C9 C10 . . . . 2.1(4) ?
    C13 N2 C9 C8 . . . . -178.0(3) ?
    O1 C8 C9 N2 . . . . 177.6(3) ?
    N1 C8 C9 N2 . . . . -2.3(4) ?
    O1 C8 C9 C10 . . . . -2.5(5) ?
    N1 C8 C9 C10 . . . . 177.7(3) ?
    N2 C9 C10 C11 . . . . -2.8(4) ?
    C8 C9 C10 C11 . . . . 177.2(3) ?
    N2 C9 C10 C14 . . . . 177.0(3) ?
    C8 C9 C10 C14 . . . . -3.0(5) ?
    C9 C10 C11 C12 . . . . 1.5(4) ?
    C14 C10 C11 C12 . . . . -178.4(3) ?
    C10 C11 C12 C13 . . . . 0.5(5) ?
    C9 N2 C13 C12 . . . . 0.2(5) ?
    C11 C12 C13 N2 . . . . -1.4(5) ?
    C11 C10 C14 O2 . . . . 7.7(4) ?
    C9 C10 C14 O2 . . . . -172.1(3) ?
    C11 C10 C14 O3 . . . . -174.0(3) ?
    C9 C10 C14 O3 . . . . 6.2(5) ?
loop_
    _geom_hbond_atom_site_label_D
    _geom_hbond_atom_site_label_H
    _geom_hbond_atom_site_label_A
    _geom_hbond_site_symmetry_A
    _geom_hbond_distance_DH
    _geom_hbond_distance_HA
    _geom_hbond_distance_DA
    _geom_hbond_angle_DHA
    N1 H1A O3 3_556 0.86 2.24 3.033(3) 154
    O3 H3B O1 . 0.82 1.62 2.435(3) 179
data_New_Global_Publ_Block
_journal_date_recd_electronic     2013-07-19
_journal_date_accepted     2013-09-02
_journal_name_full     'Acta Crystallographica, Section E'
_journal_year     2013
_journal_volume     69
_journal_issue     10
_journal_page_first     o1520
_journal_page_last     o1520
_journal_paper_category     QO
_journal_paper_doi     10.1107/S1600536813024483
_journal_coeditor_code     XU5724
_publ_contact_author_name     'Wu, Hao'
_publ_contact_author_address
;
College of pharmacy
Nanjing University of Chinese Medicine
Xianlin Road No. 138 Nanjing
Nanjing 210023
People's Republic of China
;
_publ_contact_author_email     wuhaomrs@163.com
_publ_contact_author_fax     '86 25 57793690'
_publ_contact_author_phone     '86 25 58370530'
_publ_section_title
;
2-(Benzylcarbamoyl)nicotinic acid
;
loop_
    _publ_author_name
    _publ_author_address
    'Mao, Yan-Cao'
;
College of Pharmacy
Nanjing University of Chinese Medicine
Nanjing 210023
People's Republic of China
Department of Applied Chemistry
Nanjing College of Chemical Technology
Nanjing 210048
People's Republic of China
;
    'Wu, Hao'
;
College of Pharmacy
Nanjing University of Chinese Medicine
Nanjing 210023
People's Republic of China
;
    'Shan, Jin-Jun'
;
Molecular Biology Laboratory of SATCM
First Medicine College
Nanjing University of Chinese Medicine
Nanjing 210023
People's Republic of China
;
    'Yan, Ke'
;
Science and Technology Department
Nanjing University of Chinese Medicine
Nanjing 210023
People's Republic of China
;
