# Supplementary material for: 2-(Benzyl­carbamo­yl)nicotinic acid
Source: Acta Crystallogr Sect E Struct Rep Online. 2013 Sep 7;69(Pt 10):o1520. doi: 10.1107/S1600536813024483 (PMC3790388; doi:10.1107/S1600536813024483)
Supplement: Supplementary file 2 [file e-69-o1520-Isup2.hkl]

# 
# h,k,l, Fc-squared, Fo-squared, sigma(Fo-squared) and status flag 
# 
data_I
_shelx_title ' X in Pbca' 
_shelx_refln_list_code          4 
_shelx_F_calc_maximum      307.41 
_exptl_crystal_F_000      1072.00 
_reflns_d_resolution_high  0.8294 
 
loop_ 
 _symmetry_equiv_pos_as_xyz 
 'x, y, z' 
 '-x+1/2, -y, z+1/2' 
 '-x, y+1/2, -z+1/2' 
 'x+1/2, -y+1/2, -z' 
 '-x, -y, -z' 
 'x-1/2, y, -z-1/2' 
 'x, -y-1/2, z-1/2' 
 '-x-1/2, y-1/2, z' 
 
_cell_length_a    13.0240 
_cell_length_b     8.4110 
_cell_length_c    23.1430 
_cell_angle_alpha  90.000 
_cell_angle_beta   90.000 
_cell_angle_gamma  90.000 
 
_shelx_F_squared_multiplier     1.000 
 
loop_ 
 _refln_index_h 
 _refln_index_k 
 _refln_index_l 
 _refln_F_squared_calc 
 _refln_F_squared_meas 
 _refln_F_squared_sigma 
 _refln_observed_status 
   2   0   0        1.67        0.62      3.47 o 
   4   0   0      406.01      332.06     14.87 o 
   6   0   0     2886.86     2456.34     40.10 o 
   8   0   0     1444.86     1210.56     41.66 o 
  10   0   0       15.36       13.91     21.57 o 
  12   0   0       75.18       69.27     22.34 o 
  14   0   0       37.49        1.57     19.91 o 
   2   1   0    46481.50    47336.09    586.72 o 
   4   1   0      291.32      256.83     14.58 o 
   6   1   0      243.71      187.92     15.86 o 
   8   1   0      722.63      704.95     31.15 o 
  10   1   0      217.51      238.88     22.67 o 
  12   1   0       97.77       60.65     19.62 o 
  14   1   0       11.71       10.83     13.74 o 
   0   2   0     2418.36     2397.39     31.96 o 
   2   2   0     4587.85     4761.70     49.53 o 
   4   2   0      527.16      485.20     23.81 o 
   6   2   0      671.25      671.60     29.52 o 
   8   2   0      542.19      505.36     29.59 o 
  10   2   0      437.71      511.43     34.38 o 
  12   2   0       37.26       38.36     17.47 o 
  14   2   0      136.18       68.03     21.49 o 
   2   3   0      420.09      341.30     18.26 o 
   4   3   0      759.02      776.66     28.31 o 
   6   3   0      694.87      796.98     32.84 o 
   8   3   0        4.54        6.71     13.42 o 
  10   3   0      546.24      614.95     37.96 o 
  12   3   0      332.48      322.73     33.62 o 
  14   3   0        2.12       30.10     16.36 o 
   0   4   0       30.80       33.38      8.11 o 
   2   4   0     1819.46     1655.42     40.29 o 
   4   4   0       18.89       15.66      9.77 o 
   6   4   0      136.27      132.36     17.97 o 
   8   4   0       52.40       60.92     21.21 o 
  10   4   0       55.94       75.53     22.57 o 
  12   4   0        1.14       19.74     19.74 o 
  14   4   0        1.94        4.70     17.06 o 
   2   5   0      124.86      140.21     14.53 o 
   4   5   0     2192.95     2151.06     50.46 o 
   6   5   0      293.91      334.57     23.98 o 
   8   5   0      321.66      321.30     26.49 o 
  10   5   0      191.21      183.72     26.62 o 
  12   5   0       19.81       69.13     16.93 o 
   0   6   0      893.89      771.46     29.29 o 
   2   6   0      506.73      544.31     25.74 o 
   4   6   0        4.26       22.00      9.48 o 
   6   6   0        4.68        7.23     12.03 o 
   8   6   0      414.26      476.46     29.99 o 
  10   6   0      129.80       85.71     22.89 o 
  12   6   0      120.11      111.15     22.77 o 
   2   7   0       36.36       57.21     12.12 o 
   4   7   0       90.86       67.75     13.73 o 
   6   7   0        5.92       10.67     10.23 o 
   8   7   0       85.13       99.69     16.65 o 
  10   7   0        0.79       11.11     16.13 o 
   0   8   0       43.91       23.92     10.64 o 
   2   8   0       57.00       49.03     14.30 o 
   4   8   0       70.63       57.01     14.19 o 
   6   8   0       11.00        8.01     10.48 o 
   8   8   0        4.79       22.69     13.10 o 
   2   9   0        1.96        4.30     10.86 o 
   4   9   0       42.94       32.61     13.19 o 
   6   9   0        2.65       13.51     10.28 o 
   0  10   0        4.93       12.97      8.62 o 
   2  10   0        0.34       16.33      9.87 o 
   1   1   1       26.23       25.15      3.80 o 
   2   1   1     3899.93     4152.43    125.05 o 
   3   1   1    12408.57    12268.82    368.13 o 
   4   1   1     4456.21     4038.71    214.46 o 
   5   1   1       91.43       96.62      7.37 o 
   6   1   1      637.56      610.55     20.09 o 
   7   1   1     1642.89     1572.23     29.92 o 
   8   1   1       40.53       55.00     34.93 o 
   9   1   1       96.63       94.64     15.35 o 
  10   1   1      141.86      130.09     16.80 o 
  11   1   1       14.66       12.09     19.98 o 
  12   1   1       87.62       83.49     14.02 o 
  13   1   1       75.40       67.19     23.81 o 
  14   1   1        0.27        6.44     11.52 o 
  15   1   1        1.79       18.46      8.72 o 
   0   2   1    25272.30    24431.48    325.50 o 
   1   2   1      122.27      151.86      7.58 o 
   2   2   1     3814.87     3840.13    133.32 o 
   3   2   1     1312.23     1083.13     18.71 o 
   4   2   1        4.07        0.15      4.46 o 
   5   2   1     5665.51     5626.55    148.56 o 
   6   2   1       10.62       14.79     10.19 o 
   7   2   1      622.87      642.34     20.41 o 
   8   2   1        5.43       13.07     13.07 o 
   9   2   1       10.59       16.26     20.04 o 
  10   2   1        0.67       10.43     11.12 o 
  11   2   1       21.89       16.04     13.38 o 
  12   2   1       34.19       27.93     20.99 o 
  13   2   1        1.75        0.36     26.83 o 
  14   2   1       18.68       23.71     12.01 o 
  15   2   1       46.70       31.32     10.76 o 
   1   3   1      951.19      939.90     39.83 o 
   2   3   1      133.60      138.86     10.44 o 
   3   3   1      832.20      774.88     19.10 o 
   4   3   1       50.90       49.67      8.50 o 
   5   3   1      286.60      292.34     13.34 o 
   6   3   1      979.97      976.06     24.64 o 
   7   3   1        0.02        9.57      6.71 o 
   8   3   1        1.23       15.58     10.93 o 
   9   3   1      198.81      224.98     23.30 o 
  10   3   1       11.81       16.11     12.37 o 
  11   3   1      259.19      274.67     20.54 o 
  12   3   1       13.70       25.95     14.13 o 
  13   3   1      193.73      171.17     36.89 o 
  14   3   1        5.75       10.48     12.00 o 
   0   4   1       31.17       34.84      6.82 o 
   1   4   1      619.76      705.98     20.54 o 
   2   4   1       86.23      104.12     12.67 o 
   3   4   1     3008.08     3279.93     73.33 o 
   4   4   1       47.93       49.18      8.44 o 
   5   4   1      557.27      498.76     26.28 o 
   6   4   1       57.01       66.69      8.97 o 
   7   4   1       67.81       66.97     10.76 o 
   8   4   1        7.33        3.33      9.93 o 
   9   4   1        7.75        5.79     12.74 o 
  10   4   1        0.26        9.39     11.88 o 
  11   4   1      365.70      348.51     22.80 o 
  12   4   1       15.72        6.11     13.99 o 
  13   4   1       11.55       14.53     16.08 o 
  14   4   1        2.54        7.66     10.43 o 
   1   5   1       38.67       50.22     12.09 o 
   2   5   1       15.10       12.84      6.97 o 
   3   5   1      849.43      837.89     22.96 o 
   4   5   1      186.12      205.08     13.18 o 
   5   5   1      143.50      141.67     12.49 o 
   6   5   1       41.04       34.99     10.05 o 
   7   5   1       41.97       52.94     14.47 o 
   8   5   1       22.80       23.51     29.56 o 
   9   5   1      802.83      847.51     41.83 o 
  10   5   1       43.91       43.74     13.58 o 
  11   5   1       26.96       22.83     32.84 o 
  12   5   1        0.59        9.22     12.18 o 
  13   5   1       23.80       10.99     11.21 o 
   0   6   1      165.59      173.80     12.99 o 
   1   6   1      390.96      516.41     20.92 o 
   2   6   1        2.49       12.36      7.75 o 
   3   6   1       77.00       83.46     10.59 o 
   4   6   1       59.27       55.08     14.25 o 
   5   6   1      123.97      133.13     19.30 o 
   6   6   1       34.19       51.55      8.75 o 
   7   6   1        4.96        3.10     17.29 o 
   8   6   1        0.29        0.05     11.09 o 
   9   6   1       49.91       53.61     13.02 o 
  10   6   1        5.47       14.98     11.83 o 
  11   6   1       58.18       66.46     14.00 o 
  12   6   1        0.71       15.70      9.54 o 
   1   7   1        0.20        3.49      9.69 o 
   2   7   1       52.59       87.84     10.81 o 
   3   7   1        3.26       14.18      8.31 o 
   4   7   1       53.46       43.81     10.06 o 
   5   7   1       28.16       39.39      8.82 o 
   6   7   1        0.08       13.33      7.91 o 
   7   7   1       10.75        0.80      9.12 o 
   8   7   1       10.89        9.07     13.80 o 
   9   7   1      203.89      185.02     16.33 o 
  10   7   1       66.00       24.01     12.84 o 
  11   7   1        2.19        7.47      9.87 o 
   0   8   1        2.12       10.56     17.66 o 
   1   8   1        0.38        9.03     17.20 o 
   2   8   1        4.53        0.13      8.76 o 
   3   8   1        2.27        3.21      8.76 o 
   4   8   1        9.23        4.45      8.70 o 
   5   8   1        3.28       10.58      8.66 o 
   6   8   1       11.19       18.22      8.45 o 
   7   8   1        0.06        8.68      9.56 o 
   8   8   1       19.47       20.78      8.76 o 
   9   8   1      106.46      113.40     11.38 o 
   1   9   1        0.32        9.39     18.27 o 
   2   9   1        3.78       10.22     17.84 o 
   3   9   1        0.07        2.50      8.83 o 
   4   9   1        0.16        4.50      7.86 o 
   5   9   1        0.00        5.03      7.73 o 
   6   9   1        0.32        2.83      8.35 o 
   7   9   1       37.93       31.59      8.50 o 
   0  10   1        7.50       15.54     18.61 o 
   1  10   1       55.54       72.99     14.68 o 
   2  10   1        1.57        2.06     10.08 o 
   0   0   2    39380.38    39964.03    216.38 o 
   1   0   2     1081.22     1466.42     75.26 o 
   2   0   2      849.54     1070.43     26.09 o 
   3   0   2     3227.40     3262.93    161.67 o 
   4   0   2      890.82      934.18     54.68 o 
   5   0   2    13111.92    14140.30    662.89 o 
   6   0   2       26.27       21.67      6.44 o 
   7   0   2     1407.69     1575.59     58.53 o 
   8   0   2     1558.27     1733.65     75.14 o 
   9   0   2        4.49        5.07      8.21 o 
  10   0   2      177.42      169.13     14.38 o 
  11   0   2       67.12       90.08     12.99 o 
  12   0   2     1385.72     1458.35    132.15 o 
  13   0   2       63.51       63.38     22.15 o 
  14   0   2        5.87       14.10     14.10 o 
  15   0   2       21.66        7.51     12.68 o 
   1   1   2     2052.13     2192.45     88.44 o 
   2   1   2      828.01      912.60     61.00 o 
   3   1   2     3355.59     3409.74    238.21 o 
   4   1   2      900.82      832.61     54.36 o 
   5   1   2        1.63        4.25      4.34 o 
   6   1   2     1099.57     1062.68     88.14 o 
   7   1   2      663.08      628.54     52.36 o 
   8   1   2      417.11      380.94     53.72 o 
   9   1   2       57.59       47.44      9.15 o 
  10   1   2       54.44       50.08     10.27 o 
  11   1   2       82.63       64.74     12.94 o 
  12   1   2        3.42       12.50     12.50 o 
  13   1   2       10.50       17.16     11.40 o 
  14   1   2      165.24      118.67     13.96 o 
  15   1   2        3.18        6.90      9.45 o 
   0   2   2      315.19      231.32     18.89 o 
   1   2   2    12162.11    12608.31    330.42 o 
   2   2   2       55.10       47.10      7.30 o 
   3   2   2     3864.85     3618.96    221.44 o 
   4   2   2       46.77       53.57      6.42 o 
   5   2   2       95.55      109.89      8.83 o 
   6   2   2       25.43       18.92      8.29 o 
   7   2   2      392.71      383.68     19.98 o 
   8   2   2      983.54     1045.67     65.09 o 
   9   2   2      153.98      142.92     19.06 o 
  10   2   2      223.20      201.61     17.77 o 
  11   2   2       15.96       23.59     13.25 o 
  12   2   2      425.52      398.20     78.42 o 
  13   2   2        0.00        1.50     13.25 o 
  14   2   2        2.29        9.35     11.08 o 
  15   2   2        0.96        8.50     13.88 o 
   1   3   2      132.34      106.29     13.18 o 
   2   3   2       66.73       59.07      6.59 o 
   3   3   2      311.86      294.41     12.30 o 
   4   3   2      272.94      249.67     29.61 o 
   5   3   2     1631.49     1483.14     56.62 o 
   6   3   2        4.92        4.37     15.95 o 
   7   3   2        2.13        6.36      7.77 o 
   8   3   2      217.85      240.23     15.23 o 
   9   3   2      608.16      587.67     33.10 o 
  10   3   2      132.30      152.34     16.49 o 
  11   3   2       16.67       24.21     12.36 o 
  12   3   2       54.45       58.93     19.91 o 
  13   3   2        2.87        8.31     11.94 o 
  14   3   2        3.52        1.64     14.85 o 
   0   4   2     1825.03     1747.87     53.65 o 
   1   4   2       80.99       69.51      7.50 o 
   2   4   2        3.33        4.19      5.85 o 
   3   4   2     1678.23     1649.63     59.78 o 
   4   4   2       59.77       67.09     20.03 o 
   5   4   2      100.40       79.86      9.63 o 
   6   4   2       12.11       17.17     15.09 o 
   7   4   2        1.65       10.29     12.23 o 
   8   4   2       25.76       27.59     11.86 o 
   9   4   2       21.95       35.63     11.83 o 
  10   4   2       37.91       45.72     13.42 o 
  11   4   2      102.06      108.97     16.57 o 
  12   4   2       11.66       37.35     16.10 o 
  13   4   2        5.43       25.70     10.63 o 
  14   4   2       20.90       35.18     10.58 o 
   1   5   2      105.42      105.28     13.28 o 
   2   5   2        6.63       25.70     11.36 o 
   3   5   2      155.61      133.80     10.98 o 
   4   5   2      278.11      315.29     29.02 o 
   5   5   2        0.01        2.16      7.10 o 
   6   5   2      176.35      185.91     13.28 o 
   7   5   2       33.51       59.41      9.84 o 
   8   5   2      492.47      507.27     22.34 o 
   9   5   2      385.75      433.43     31.45 o 
  10   5   2       35.53       25.37     21.85 o 
  11   5   2        0.25       21.57     10.53 o 
  12   5   2       14.55        5.73     13.69 o 
  13   5   2        0.05       15.18      9.39 o 
   0   6   2      755.58      889.99     39.05 o 
   1   6   2       22.21       26.98      9.50 o 
   2   6   2       93.94       65.01     11.06 o 
   3   6   2      393.44      430.59     18.14 o 
   4   6   2        9.50       12.78      8.56 o 
   5   6   2        2.01        0.52      8.10 o 
   6   6   2       41.45       33.55     10.46 o 
   7   6   2        0.00        3.34      9.30 o 
   8   6   2      186.40      178.26     15.58 o 
   9   6   2      137.84      134.37     15.75 o 
  10   6   2       49.16       44.83     30.40 o 
  11   6   2       67.58       69.61     13.17 o 
  12   6   2       41.64       40.23     22.68 o 
   1   7   2        2.54        9.28      9.28 o 
   2   7   2      123.09      132.00     16.19 o 
   3   7   2        1.87        5.92      8.45 o 
   4   7   2      120.30      119.53     12.49 o 
   5   7   2        2.93       19.92      7.87 o 
   6   7   2        2.69       13.10     12.37 o 
   7   7   2       19.87       14.57     24.23 o 
   8   7   2       52.95       56.01     11.89 o 
   9   7   2       18.12        3.93     12.80 o 
  10   7   2       33.82       25.95     11.95 o 
  11   7   2        1.92       10.89     10.89 o 
   0   8   2      225.39      279.39     20.34 o 
   1   8   2        6.19       22.83     10.05 o 
   2   8   2        0.21       10.36     19.81 o 
   3   8   2        8.67        1.38      9.87 o 
   4   8   2        4.22        6.37      9.45 o 
   5   8   2        1.74        3.31     10.45 o 
   6   8   2        5.25        9.37      9.37 o 
   7   8   2        0.14        0.42      7.86 o 
   8   8   2       33.03       47.12     10.12 o 
   9   8   2        3.03       10.85     10.85 o 
   1   9   2       47.60       66.62     14.68 o 
   2   9   2        3.22        4.38      9.76 o 
   3   9   2        0.17       13.10      8.87 o 
   4   9   2       17.34       28.22      9.80 o 
   5   9   2       16.12       15.45     13.24 o 
   6   9   2       14.62       16.26      8.71 o 
   7   9   2        8.25       22.47     10.69 o 
   0  10   2        4.22       10.63     18.80 o 
   1  10   2        0.98        0.67     30.46 o 
   2  10   2        4.43        0.73     12.42 o 
   1   1   3      453.01      565.52     17.54 o 
   2   1   3     2281.40     2465.51    264.48 o 
   3   1   3        2.38        1.60      2.86 o 
   4   1   3     2008.63     1962.33    173.56 o 
   5   1   3      203.45      203.76     10.46 o 
   6   1   3     4139.55     4278.11    422.85 o 
   7   1   3       38.14       23.87     14.11 o 
   8   1   3      676.73      620.53     53.68 o 
   9   1   3        0.16        6.32      7.41 o 
  10   1   3        0.92        7.46     14.66 o 
  11   1   3       38.96       61.22     10.73 o 
  12   1   3      183.93      148.31     15.89 o 
  13   1   3      222.43      230.18     56.54 o 
  14   1   3       26.06       23.27     23.00 o 
  15   1   3        1.32        3.36      9.35 o 
   0   2   3    42031.36    38605.22   2127.42 o 
   1   2   3     1396.87     1274.79     89.23 o 
   2   2   3      603.40      589.24     16.64 o 
   3   2   3     2784.63     2827.58    259.91 o 
   4   2   3     1274.70     1230.91     93.75 o 
   5   2   3     2020.68     1896.24    142.45 o 
   6   2   3        7.53       13.05      6.44 o 
   7   2   3      423.97      398.78     35.28 o 
   8   2   3      234.13      244.58     15.69 o 
   9   2   3       37.31       43.23     17.10 o 
  10   2   3       15.62        9.22     10.90 o 
  11   2   3      567.42      527.00     35.15 o 
  12   2   3       57.56       52.57     22.87 o 
  13   2   3        0.03       10.53     11.91 o 
  14   2   3        5.78       13.56     13.56 o 
  15   2   3        5.33        2.56      9.46 o 
   1   3   3     1814.09     1688.35     62.39 o 
   2   3   3        2.97        6.20      7.02 o 
   3   3   3     2782.30     2733.02    117.59 o 
   4   3   3      376.37      341.56     34.19 o 
   5   3   3        0.23       10.37      5.58 o 
   6   3   3      163.78      149.95     11.85 o 
   7   3   3      439.39      408.86     41.04 o 
   8   3   3      455.71      482.35     60.41 o 
   9   3   3     1193.76     1204.14     59.02 o 
  10   3   3       32.81       33.35     12.41 o 
  11   3   3       61.24       49.45     14.93 o 
  12   3   3        8.33       16.00     18.56 o 
  13   3   3      280.84      286.70     53.04 o 
  14   3   3        1.48       19.74      9.81 o 
   0   4   3      416.15      377.78     21.15 o 
   1   4   3      536.82      461.19     14.70 o 
   2   4   3      119.48       96.54      8.90 o 
   3   4   3      349.43      340.33     13.81 o 
   4   4   3       52.04       58.65      8.51 o 
   5   4   3      242.79      224.78     18.11 o 
   6   4   3      103.59       87.40     12.83 o 
   7   4   3       86.27      116.13     14.29 o 
   8   4   3      194.73      208.93     16.81 o 
   9   4   3       20.14        9.08     12.60 o 
  10   4   3        2.60        1.27     11.82 o 
  11   4   3      286.95      270.63     18.95 o 
  12   4   3      132.94      150.46     15.55 o 
  13   4   3       11.27       18.34     21.67 o 
  14   4   3       27.21       20.95     11.08 o 
   1   5   3      414.50      378.84     46.54 o 
   2   5   3      325.85      321.81     14.64 o 
   3   5   3        0.36       11.47      7.19 o 
   4   5   3      300.34      264.52     14.28 o 
   5   5   3       58.78       58.50      9.17 o 
   6   5   3       18.68       24.55     11.22 o 
   7   5   3       45.96       37.68     11.43 o 
   8   5   3       70.97       83.01     13.09 o 
   9   5   3        0.68       15.20     18.01 o 
  10   5   3      364.51      401.89     24.02 o 
  11   5   3       79.00       97.85     14.22 o 
  12   5   3        1.99        7.11     11.31 o 
  13   5   3        9.51       17.98     11.39 o 
   0   6   3       57.24       56.71     14.37 o 
   1   6   3      142.12      150.30     19.13 o 
   2   6   3       40.37       52.28     12.22 o 
   3   6   3        7.35       10.45     11.14 o 
   4   6   3       22.27       16.44     12.26 o 
   5   6   3        2.25        9.03     10.39 o 
   6   6   3       78.94       96.97     11.34 o 
   7   6   3       30.38       38.86     10.04 o 
   8   6   3       69.62       69.84     12.90 o 
   9   6   3      248.73      233.80     29.83 o 
  10   6   3       20.48       31.83     11.76 o 
  11   6   3       16.21       23.71     11.36 o 
  12   6   3        7.76        9.30     10.08 o 
   1   7   3        5.86        2.01      8.39 o 
   2   7   3        0.01        4.38      8.31 o 
   3   7   3       13.91       13.35      9.47 o 
   4   7   3      255.20      264.47     17.07 o 
   5   7   3        1.45       13.82     20.18 o 
   6   7   3       50.14       46.47     10.15 o 
   7   7   3       31.55       12.88     10.73 o 
   8   7   3       60.96       76.31     11.95 o 
   9   7   3        0.39       10.13      9.23 o 
  10   7   3       55.97       59.77     12.23 o 
  11   7   3        6.73        4.75      9.60 o 
   0   8   3        9.09       28.99     13.97 o 
   1   8   3       29.64       38.73     13.05 o 
   2   8   3       75.27      112.00     13.31 o 
   3   8   3        0.02        8.18      9.52 o 
   4   8   3       17.06       14.29     10.42 o 
   5   8   3       50.32       53.89     10.85 o 
   6   8   3       55.91       51.86     11.86 o 
   7   8   3        0.14        0.06      8.80 o 
   8   8   3       31.74       11.77     10.46 o 
   9   8   3       34.76       22.29     11.15 o 
   1   9   3       15.36        7.89     29.94 o 
   2   9   3        0.92       11.99     11.99 o 
   3   9   3        0.23       15.11      9.30 o 
   4   9   3       46.01       65.68     38.59 o 
   5   9   3        2.02       18.82      8.14 o 
   6   9   3        2.11        7.39      8.05 o 
   7   9   3       33.98       37.30      8.95 o 
   0  10   3       57.20       95.46     26.12 o 
   1  10   3        0.46       16.02     10.82 o 
   0   0   4      358.27      439.41      9.03 o 
   1   0   4    20069.45    19255.15    592.04 o 
   2   0   4       73.62       77.56      4.65 o 
   3   0   4     3315.02     2872.80     81.67 o 
   4   0   4      831.15      919.65     55.42 o 
   5   0   4     4099.45     4063.43    194.87 o 
   6   0   4      981.81      949.51     54.53 o 
   7   0   4     2248.76     2463.62     79.75 o 
   8   0   4      817.06      779.40     42.38 o 
   9   0   4       19.03       12.28      7.84 o 
  10   0   4     1662.99     1906.56     36.04 o 
  11   0   4      422.62      451.63     67.30 o 
  12   0   4      295.89      327.52     57.46 o 
  13   0   4        4.94        2.57     19.81 o 
  14   0   4      120.83      167.88     21.03 o 
  15   0   4       19.63       32.58     13.29 o 
   1   1   4     3625.85     4249.76    355.13 o 
   2   1   4     5826.92     6264.25    378.67 o 
   3   1   4     2055.94     2156.52    223.79 o 
   4   1   4      843.33      790.34    104.03 o 
   5   1   4     2348.35     2561.10    229.16 o 
   6   1   4       72.60       65.58      7.13 o 
   7   1   4        0.58        7.36      6.07 o 
   8   1   4       30.75       30.66     12.85 o 
   9   1   4      385.15      345.70     59.74 o 
  10   1   4      186.10      216.67     14.39 o 
  11   1   4       37.32       21.52     11.00 o 
  12   1   4      138.54      157.82     56.62 o 
  13   1   4      442.86      381.97     30.52 o 
  14   1   4       55.59       46.72     13.17 o 
  15   1   4        0.38        2.99     10.27 o 
   0   2   4    94500.22    98625.80   4199.77 o 
   1   2   4      260.95      222.05     21.09 o 
   2   2   4       12.42        7.58      4.30 o 
   3   2   4      594.17      550.79     33.69 o 
   4   2   4      321.70      285.96     12.50 o 
   5   2   4        0.16        7.85      4.78 o 
   6   2   4      686.22      680.50     30.56 o 
   7   2   4       23.59       25.15      7.93 o 
   8   2   4      866.41      835.47     66.58 o 
   9   2   4        1.29        1.94     10.19 o 
  10   2   4        5.49       19.58     11.04 o 
  11   2   4      296.51      311.81     40.22 o 
  12   2   4       91.88       95.05     17.39 o 
  13   2   4        2.09        1.61     11.80 o 
  14   2   4       19.20        8.30     13.99 o 
  15   2   4        0.39       10.81      8.17 o 
   1   3   4     1477.20     1308.03    112.07 o 
   2   3   4     5001.66     4736.24    396.24 o 
   3   3   4      638.11      499.78     45.50 o 
   4   3   4      404.43      367.57     13.82 o 
   5   3   4        0.02        1.99      5.86 o 
   6   3   4      735.25      817.04     79.01 o 
   7   3   4      552.73      578.07     54.25 o 
   8   3   4       78.17       84.80     11.76 o 
   9   3   4      693.85      691.42     66.41 o 
  10   3   4        0.47       11.70     11.70 o 
  11   3   4       12.17       21.02     14.36 o 
  12   3   4        0.00        1.69     12.80 o 
  13   3   4       37.58       28.61     12.51 o 
  14   3   4        6.43       19.80     10.32 o 
   0   4   4     1046.95      898.09     66.15 o 
   1   4   4      496.09      455.84     14.88 o 
   2   4   4      474.28      477.35     16.34 o 
   3   4   4      202.16      169.80     18.41 o 
   4   4   4      180.66      182.08     29.03 o 
   5   4   4      578.63      495.25     63.70 o 
   6   4   4       86.29       75.93     16.72 o 
   7   4   4        7.68       13.31      8.31 o 
   8   4   4        2.18        8.72     10.04 o 
   9   4   4      267.90      280.98     18.44 o 
  10   4   4      204.34      181.31     25.06 o 
  11   4   4        0.66       16.15     12.67 o 
  12   4   4       50.14       50.26     17.88 o 
  13   4   4       28.64       33.83     12.51 o 
  14   4   4        0.30        8.45     10.03 o 
   1   5   4        0.06        0.96     17.21 o 
   2   5   4        1.02        2.45      6.22 o 
   3   5   4      255.81      275.46     35.74 o 
   4   5   4      122.03      107.20     10.54 o 
   5   5   4       18.89        5.40      8.58 o 
   6   5   4       68.59       69.16     10.38 o 
   7   5   4       17.80       23.02      9.46 o 
   8   5   4       89.79      113.15     24.60 o 
   9   5   4      671.76      656.12     35.10 o 
  10   5   4       66.17       61.92     21.21 o 
  11   5   4        1.69        9.35     13.27 o 
  12   5   4       64.56       54.51     13.05 o 
  13   5   4       45.62       27.13     11.38 o 
   0   6   4      108.46      109.97     15.29 o 
   1   6   4       33.36       18.55      7.76 o 
   2   6   4        1.78        2.35      9.50 o 
   3   6   4      202.82      223.35     15.04 o 
   4   6   4       99.99      114.61     11.79 o 
   5   6   4       36.21       30.74      9.98 o 
   6   6   4       96.39       90.17     11.59 o 
   7   6   4        1.64        2.45      9.53 o 
   8   6   4        4.72       22.64     24.95 o 
   9   6   4      179.40      167.75     16.07 o 
  10   6   4        0.02        1.65     10.76 o 
  11   6   4       42.11       19.52     11.51 o 
  12   6   4        4.19        2.22     10.40 o 
   1   7   4       48.98       42.55     10.31 o 
   2   7   4        1.82       11.89      8.22 o 
   3   7   4       26.73        5.84     10.28 o 
   4   7   4       46.48       50.77     11.24 o 
   5   7   4       13.70       12.14     13.03 o 
   6   7   4        2.59        1.53     11.95 o 
   7   7   4       31.89       41.77     14.28 o 
   8   7   4       11.51       21.35     10.77 o 
   9   7   4       35.48       29.93     11.96 o 
  10   7   4       19.80        6.96     24.52 o 
  11   7   4        7.58       10.70     10.77 o 
   0   8   4      127.96      177.74     31.04 o 
   1   8   4        7.52        0.71     10.01 o 
   2   8   4       34.07       63.03     10.43 o 
   3   8   4       29.76       23.66     10.15 o 
   4   8   4        0.06        7.15     20.53 o 
   5   8   4        4.06        3.26     10.17 o 
   6   8   4        0.38        2.65      8.80 o 
   7   8   4        2.10        5.85      9.32 o 
   8   8   4       87.86       80.64     15.88 o 
   9   8   4       16.13       17.15     16.30 o 
   1   9   4       51.35       47.78     15.65 o 
   2   9   4       10.70        6.03     12.08 o 
   3   9   4        3.70       14.36     12.37 o 
   4   9   4        0.05        7.81      9.91 o 
   5   9   4        0.54        9.62      9.62 o 
   6   9   4        0.83        1.43     17.53 o 
   0  10   4       14.96       10.15     17.48 o 
   1  10   4        1.77        2.42     22.96 o 
   1   1   5     3418.20     3897.13    272.35 o 
   2   1   5      239.45      212.59     31.79 o 
   3   1   5     4565.72     4975.33    445.99 o 
   4   1   5       66.58       55.01      8.73 o 
   5   1   5        0.00        3.18      4.52 o 
   6   1   5      137.56      161.28      9.38 o 
   7   1   5      571.09      574.98     79.49 o 
   8   1   5       93.16       85.43     17.35 o 
   9   1   5       70.82       79.51     10.63 o 
  10   1   5      527.86      537.20     74.01 o 
  11   1   5      143.99      151.12     14.88 o 
  12   1   5       25.17       11.39     12.85 o 
  13   1   5        0.26        1.42     12.23 o 
  14   1   5       26.65       41.84     17.40 o 
  15   1   5        5.88        0.56     10.58 o 
   0   2   5    26216.25    24753.68   1189.72 o 
   1   2   5     1288.60     1369.99    157.07 o 
   2   2   5     1206.82     1265.18    131.28 o 
   3   2   5     1009.20      991.56    140.63 o 
   4   2   5        5.87        5.40      4.99 o 
   5   2   5      325.30      289.04     41.31 o 
   6   2   5      300.35      292.04     42.80 o 
   7   2   5       27.36       23.52     10.01 o 
   8   2   5        0.03        2.19     11.03 o 
   9   2   5       77.26       79.18     13.02 o 
  10   2   5      102.53       92.46     14.73 o 
  11   2   5      181.28      219.38     17.36 o 
  12   2   5      361.54      381.47     78.99 o 
  13   2   5        0.01        4.50     10.98 o 
  14   2   5       24.95       17.21     10.86 o 
  15   2   5        8.44        9.40     11.54 o 
   1   3   5       50.71       56.82      6.24 o 
   2   3   5        5.75        0.53      6.97 o 
   3   3   5     1971.89     1878.63    180.89 o 
   4   3   5     4866.49     4844.93    588.77 o 
   5   3   5       53.39       52.50      8.38 o 
   6   3   5       83.65       81.13     10.77 o 
   7   3   5      394.41      364.03     47.76 o 
   8   3   5      328.07      366.19     47.48 o 
   9   3   5      430.27      462.45     64.09 o 
  10   3   5       60.58       60.21     13.41 o 
  11   3   5       40.58       30.93     13.34 o 
  12   3   5       18.01       35.54     15.38 o 
  13   3   5       10.25       24.87     15.06 o 
  14   3   5       34.09       28.54     18.10 o 
   0   4   5     1045.63      999.52     80.27 o 
   1   4   5      451.48      395.66     14.51 o 
   2   4   5     1879.42     1569.24    108.44 o 
   3   4   5      214.21      202.50     11.20 o 
   4   4   5        0.00        4.52      7.08 o 
   5   4   5       45.33       54.16      9.91 o 
   6   4   5       72.83       74.10      9.45 o 
   7   4   5       37.88       42.08     10.20 o 
   8   4   5      523.62      489.70     26.49 o 
   9   4   5      141.04      141.21     17.40 o 
  10   4   5       11.72       26.88     11.80 o 
  11   4   5       49.13       56.21     13.11 o 
  12   4   5      187.53      160.55     20.78 o 
  13   4   5       40.88       33.35     13.85 o 
  14   4   5        5.67        9.15      9.78 o 
   1   5   5       25.84       20.93     14.18 o 
   2   5   5      168.25      145.06     16.18 o 
   3   5   5       15.67        3.46      7.26 o 
   4   5   5      477.32      498.63     81.48 o 
   5   5   5       31.53       39.69     19.96 o 
   6   5   5        1.68        3.41      9.99 o 
   7   5   5       28.88       38.71     10.41 o 
   8   5   5        4.12        9.52      9.48 o 
   9   5   5      202.13      236.39     17.37 o 
  10   5   5       53.08       49.75     13.08 o 
  11   5   5       15.81       11.64     12.48 o 
  12   5   5        0.35       17.48     11.25 o 
  13   5   5       34.58       28.53     12.98 o 
   0   6   5      105.83       81.46     12.01 o 
   1   6   5        2.49        3.80      7.46 o 
   2   6   5       17.66       25.35      8.09 o 
   3   6   5      164.30      163.81     30.07 o 
   4   6   5        0.20        4.94     18.59 o 
   5   6   5        1.65        0.37      8.18 o 
   6   6   5       31.32       29.89     15.23 o 
   7   6   5       14.18       17.30      9.87 o 
   8   6   5      101.41       99.67     14.34 o 
   9   6   5       64.40       69.06     15.61 o 
  10   6   5        1.83        2.77     12.40 o 
  11   6   5       49.57       54.20     16.84 o 
  12   6   5        4.81       10.55     10.55 o 
   1   7   5        3.26        1.32     11.93 o 
   2   7   5        3.38        1.75     13.71 o 
   3   7   5       30.17       30.82     13.60 o 
   4   7   5       16.87        3.04     10.11 o 
   5   7   5        2.46       10.16     10.16 o 
   6   7   5      151.92      151.91     17.43 o 
   7   7   5       48.27       45.69     12.00 o 
   8   7   5       76.51       49.61     12.53 o 
   9   7   5      158.22      146.61     14.28 o 
  10   7   5        2.58        4.39      9.60 o 
   0   8   5      173.80      309.27     60.26 o 
   1   8   5      102.55      125.44     16.99 o 
   2   8   5       21.76       23.10      9.95 o 
   3   8   5        3.16        3.44     10.95 o 
   4   8   5       18.23       19.57     11.92 o 
   5   8   5       74.27       76.64     12.96 o 
   6   8   5        6.82       18.09      9.87 o 
   7   8   5        1.66        1.32      9.66 o 
   8   8   5        5.81        7.90      9.91 o 
   9   8   5        0.20        1.12      8.62 o 
   1   9   5       95.10      108.95     15.52 o 
   2   9   5       71.22       87.67     15.29 o 
   3   9   5        4.73        2.98     10.89 o 
   4   9   5       49.40       42.50     11.50 o 
   5   9   5        0.03        1.60      9.72 o 
   6   9   5        7.64        3.92      9.70 o 
   0   0   6     9328.92     8491.88    453.98 o 
   1   0   6     3710.24     4416.06     62.76 o 
   2   0   6     1522.94     1630.56     68.22 o 
   3   0   6      608.61      614.77     37.56 o 
   4   0   6     1826.74     1934.03     61.92 o 
   5   0   6     6574.89     6100.85    212.78 o 
   6   0   6      616.22      554.38     43.93 o 
   7   0   6      258.34      261.18     26.40 o 
   8   0   6     1068.95      907.71     48.77 o 
   9   0   6      130.30      144.28     12.12 o 
  10   0   6       17.92        6.71     10.06 o 
  11   0   6       95.28      104.91     13.81 o 
  12   0   6       34.00       13.15     14.06 o 
  13   0   6        2.85       25.33     18.76 o 
  14   0   6        7.37        9.36     12.86 o 
  15   0   6        5.19       19.70     17.29 o 
   1   1   6      119.79       90.13     15.65 o 
   2   1   6      506.61      595.06     73.16 o 
   3   1   6     2139.18     2280.82    235.36 o 
   4   1   6      480.78      506.91     53.89 o 
   5   1   6      300.26      320.36     11.24 o 
   6   1   6      247.65      226.00     32.45 o 
   7   1   6      880.59      929.58     63.29 o 
   8   1   6       19.50       15.16      7.46 o 
   9   1   6      972.45      915.83    109.15 o 
  10   1   6      276.01      325.48     36.97 o 
  11   1   6      203.13      215.90     15.31 o 
  12   1   6       33.93       33.72     15.59 o 
  13   1   6      212.99      214.91     23.39 o 
  14   1   6        4.85       14.53     15.09 o 
  15   1   6        9.94        4.26      9.43 o 
   0   2   6    12054.64    13106.52   1374.28 o 
   1   2   6      570.85      535.91     72.08 o 
   2   2   6     3565.25     3452.44    432.76 o 
   3   2   6     1605.02     1765.36    250.63 o 
   4   2   6       81.16       70.37     20.48 o 
   5   2   6     2125.53     2032.60    277.37 o 
   6   2   6        0.00        0.16      6.22 o 
   7   2   6      291.43      251.59     32.74 o 
   8   2   6       32.00       28.97     21.02 o 
   9   2   6        7.45       19.76      9.43 o 
  10   2   6        9.41       19.82     10.92 o 
  11   2   6      238.56      226.17     32.06 o 
  12   2   6       26.72        7.08     11.86 o 
  13   2   6       23.00       36.82     12.98 o 
  14   2   6        9.21        5.63     10.23 o 
  15   2   6       10.21        8.59      8.24 o 
   1   3   6        9.12       12.95      5.89 o 
   2   3   6        0.93        4.36     12.00 o 
   3   3   6       80.32      111.64     24.13 o 
   4   3   6     1810.52     1856.40    297.20 o 
   5   3   6       16.04       19.15      7.73 o 
   6   3   6      512.20      440.35     66.44 o 
   7   3   6        2.36        0.26     10.25 o 
   8   3   6        8.13       20.99      8.66 o 
   9   3   6       67.22       86.36     14.25 o 
  10   3   6      491.13      460.57     24.17 o 
  11   3   6       21.05       51.80     12.13 o 
  12   3   6        0.75       13.66     12.22 o 
  13   3   6        0.16        4.23      9.66 o 
  14   3   6       45.27       48.05     24.09 o 
   0   4   6      215.35      227.84     12.79 o 
   1   4   6     2447.88     2285.75    254.66 o 
   2   4   6      478.89      406.26     17.35 o 
   3   4   6        0.03        9.04      8.77 o 
   4   4   6      140.28      142.92     19.40 o 
   5   4   6     1444.10     1319.29    135.55 o 
   6   4   6      118.38      116.45     11.24 o 
   7   4   6        0.41       15.22      7.85 o 
   8   4   6      187.64      209.63     15.28 o 
   9   4   6      161.95      194.24     17.24 o 
  10   4   6      134.07      130.55     15.47 o 
  11   4   6       50.81       58.93     14.38 o 
  12   4   6       11.81       10.13     13.48 o 
  13   4   6       22.00       10.64     17.40 o 
  14   4   6       11.45       22.16     10.88 o 
   1   5   6        8.14       23.57      7.02 o 
   2   5   6      418.80      396.09     41.87 o 
   3   5   6        1.97        5.97      7.14 o 
   4   5   6        2.35        9.37      7.68 o 
   5   5   6      184.34      160.02     34.56 o 
   6   5   6      316.96      307.11     29.67 o 
   7   5   6       63.59       65.69     10.94 o 
   8   5   6        5.42        1.31     10.49 o 
   9   5   6      244.26      232.20     17.67 o 
  10   5   6        9.17       12.01     23.96 o 
  11   5   6       22.93        6.86     16.19 o 
  12   5   6       42.05       42.23     12.33 o 
  13   5   6       49.12       22.46     19.96 o 
   0   6   6      375.95      360.86     28.98 o 
   1   6   6       25.73       21.08      8.67 o 
   2   6   6      122.23      103.00     10.96 o 
   3   6   6        8.12        2.34      9.27 o 
   4   6   6       54.20       52.69     11.44 o 
   5   6   6       52.98       55.82     11.65 o 
   6   6   6        0.48       13.00     13.00 o 
   7   6   6        2.84        9.89     10.47 o 
   8   6   6        4.29        3.44     12.36 o 
   9   6   6       42.15       30.44     11.45 o 
  10   6   6        1.46        1.49      9.90 o 
  11   6   6        4.62        2.49     13.13 o 
  12   6   6        2.67       11.71      8.88 o 
   1   7   6       14.29        8.56      9.64 o 
   2   7   6       29.73       35.15      9.52 o 
   3   7   6      108.91       85.47     12.84 o 
   4   7   6      128.10      103.48     24.09 o 
   5   7   6        0.23        0.65      9.95 o 
   6   7   6        1.73       10.21     10.21 o 
   7   7   6       28.14       28.63      9.82 o 
   8   7   6        0.14       10.71     10.71 o 
   9   7   6       56.47       69.78     26.38 o 
  10   7   6        0.93        0.86      9.12 o 
   0   8   6       68.29       93.17     16.60 o 
   1   8   6        5.83        9.97     11.12 o 
   2   8   6        1.93        3.44      9.43 o 
   3   8   6       48.31       49.38     12.30 o 
   4   8   6        7.49       18.98     10.45 o 
   5   8   6        0.23        4.79      9.71 o 
   6   8   6        0.19        6.82     15.54 o 
   7   8   6        0.02        1.45     10.78 o 
   8   8   6        6.44        6.09     26.53 o 
   9   8   6        0.08        1.84      9.05 o 
   1   9   6       16.83        2.15     12.50 o 
   2   9   6        0.10       11.51     11.51 o 
   3   9   6        2.39       13.32     11.04 o 
   4   9   6        5.71        2.87     13.83 o 
   5   9   6        0.00        2.11      9.62 o 
   6   9   6       10.79        5.95      9.41 o 
   1   1   7      225.68      229.49     20.96 o 
   2   1   7      110.69      118.53     15.38 o 
   3   1   7      337.96      417.27     51.17 o 
   4   1   7      194.33      206.17      9.17 o 
   5   1   7      125.14      137.34     11.75 o 
   6   1   7     1492.40     1704.25    241.69 o 
   7   1   7        0.26        3.19      6.47 o 
   8   1   7       38.57       43.64      8.56 o 
   9   1   7      285.22      255.40     27.81 o 
  10   1   7       24.24       29.60     10.35 o 
  11   1   7        0.96       14.64      9.53 o 
  12   1   7        4.94        6.22     25.83 o 
  13   1   7       49.68       63.43     13.14 o 
  14   1   7        0.14       11.21     15.60 o 
  15   1   7       16.09       30.20      9.39 o 
   0   2   7    20617.70    22607.69   2967.83 o 
   1   2   7     8292.49     9420.58   1025.80 o 
   2   2   7      226.17      210.91     33.82 o 
   3   2   7     2976.46     3033.26    455.02 o 
   4   2   7       56.17       59.31      8.51 o 
   5   2   7     1618.78     1881.73    336.10 o 
   6   2   7      178.31      195.62     38.31 o 
   7   2   7      123.40      126.30     13.44 o 
   8   2   7      270.48      254.85     30.10 o 
   9   2   7        7.93       22.82      9.99 o 
  10   2   7        4.83       28.24     13.34 o 
  11   2   7       17.97       30.03     20.07 o 
  12   2   7      172.91      161.23     20.17 o 
  13   2   7        4.92        1.96     14.05 o 
  14   2   7       12.52        6.72     10.53 o 
   1   3   7      546.23      505.02     86.76 o 
   2   3   7     2111.59     2080.99    253.01 o 
   3   3   7      154.31      176.50     31.73 o 
   4   3   7     2670.83     2689.10    438.10 o 
   5   3   7        0.41        1.95      5.69 o 
   6   3   7      113.93      105.59     10.99 o 
   7   3   7        0.05       15.56      7.32 o 
   8   3   7      796.67      829.87    158.95 o 
   9   3   7      682.63      683.69    142.59 o 
  10   3   7      369.24      424.35     63.25 o 
  11   3   7       10.16       19.35     19.06 o 
  12   3   7      168.46      160.54     18.44 o 
  13   3   7        4.75       16.38     11.82 o 
  14   3   7       11.86       11.91     12.51 o 
   0   4   7     6769.44     6860.37    845.41 o 
   1   4   7      398.20      479.19     69.78 o 
   2   4   7       42.38       37.21      7.38 o 
   3   4   7        0.04        8.97      5.60 o 
   4   4   7       50.31       52.65      8.70 o 
   5   4   7       99.91       90.39     10.78 o 
   6   4   7       61.86       65.70      9.82 o 
   7   4   7       80.06       81.70     10.59 o 
   8   4   7      597.34      597.18     83.41 o 
   9   4   7      268.17      280.84     79.34 o 
  10   4   7       91.25       82.05     31.35 o 
  11   4   7        2.59       12.25     12.25 o 
  12   4   7       60.31       55.15     31.25 o 
  13   4   7        2.40        3.32      9.92 o 
   1   5   7      418.38      359.26     52.77 o 
   2   5   7       50.00       46.64     10.50 o 
   3   5   7      117.06       87.37     10.63 o 
   4   5   7      514.22      500.28     85.57 o 
   5   5   7      305.60      304.95     62.99 o 
   6   5   7       35.13       41.78      9.90 o 
   7   5   7      121.63      118.04     23.76 o 
   8   5   7       16.46       17.57     10.86 o 
   9   5   7        9.37        1.75     12.92 o 
  10   5   7       29.35       24.70     11.92 o 
  11   5   7       16.35        1.66     11.64 o 
  12   5   7        1.50       10.96     10.96 o 
  13   5   7       28.93        9.91     11.74 o 
   0   6   7        5.20        7.77      8.62 o 
   1   6   7      148.13      142.85     24.90 o 
   2   6   7      274.25      293.38     25.31 o 
   3   6   7      399.08      409.51     74.50 o 
   4   6   7       19.92       20.84      8.20 o 
   5   6   7       65.99       63.00     12.04 o 
   6   6   7       54.51       49.29     11.41 o 
   7   6   7       73.57       71.29     12.03 o 
   8   6   7        3.58        5.14     10.50 o 
   9   6   7        1.37        1.60     10.07 o 
  10   6   7        1.10        0.60     15.46 o 
  11   6   7       19.73       14.47     11.48 o 
  12   6   7        0.70        1.96     10.15 o 
   1   7   7      167.35      221.65     28.92 o 
   2   7   7       17.58       11.98      9.95 o 
   3   7   7       11.92       10.25     10.81 o 
   4   7   7      105.39      121.26     41.85 o 
   5   7   7       36.62       43.91     11.83 o 
   6   7   7        1.26       14.12     14.12 o 
   7   7   7       38.50       40.72     10.90 o 
   8   7   7       18.30       14.28      9.99 o 
   9   7   7       66.49       45.09     13.72 o 
  10   7   7       39.13       21.83     12.26 o 
   0   8   7      117.44      190.86     18.29 o 
   1   8   7       93.51      125.82     17.68 o 
   2   8   7       29.78       46.80     10.85 o 
   3   8   7        0.61       13.45     11.02 o 
   4   8   7        0.67       16.33     13.99 o 
   5   8   7       28.40       17.71     11.81 o 
   6   8   7        4.76       10.46      9.08 o 
   7   8   7        1.11       10.43     10.43 o 
   8   8   7        0.01        1.30      9.06 o 
   1   9   7       15.59        3.01     12.88 o 
   2   9   7        7.49        4.91     10.73 o 
   3   9   7       63.69       96.75     13.34 o 
   4   9   7       11.22       34.35     11.43 o 
   5   9   7        0.69        1.01     13.01 o 
   6   9   7        0.39        6.79     15.33 o 
   0   0   8      934.47     1065.48     20.35 o 
   1   0   8     4149.52     4612.87     58.74 o 
   2   0   8      964.02     1015.89     43.27 o 
   3   0   8     3161.42     3174.10     75.82 o 
   4   0   8      130.91      115.13      9.31 o 
   5   0   8       17.05      167.61     12.08 o 
   6   0   8        1.09        0.22      5.29 o 
   7   0   8      226.65      233.58     48.25 o 
   8   0   8     1087.61     1152.35     35.61 o 
   9   0   8      180.11      179.37     12.90 o 
  10   0   8        1.16        7.43      9.50 o 
  11   0   8      268.06      296.80     19.50 o 
  12   0   8       18.55       26.15     18.11 o 
  13   0   8        0.82       12.11     12.92 o 
  14   0   8       17.89       33.79     12.38 o 
  15   0   8        0.02        0.71     11.30 o 
   1   1   8      558.96      612.64     35.68 o 
   2   1   8     2838.48     2898.59    278.08 o 
   3   1   8     3785.62     4392.88    353.15 o 
   4   1   8      649.06      626.96     55.66 o 
   5   1   8      126.67      120.95     12.75 o 
   6   1   8      365.80      544.73     74.25 o 
   7   1   8       13.80       13.30      6.19 o 
   8   1   8      492.62      503.12     72.04 o 
   9   1   8      620.24      621.97     60.10 o 
  10   1   8       43.53       26.20     12.18 o 
  11   1   8       74.65       81.47     11.76 o 
  12   1   8      225.46      225.82     28.98 o 
  13   1   8       40.85       41.23     39.25 o 
  14   1   8        0.57       12.38     26.20 o 
   0   2   8        6.45        1.83     11.56 o 
   1   2   8        1.35        1.91      9.12 o 
   2   2   8      407.27      407.63     33.22 o 
   3   2   8       66.54       66.44     12.98 o 
   4   2   8        8.23       11.64      6.90 o 
   5   2   8      334.44      349.90     57.80 o 
   6   2   8      364.50      375.24     43.48 o 
   7   2   8      375.64      374.49     74.90 o 
   8   2   8        0.49        2.66     19.76 o 
   9   2   8       23.15       23.78     11.00 o 
  10   2   8      715.35      748.55    141.62 o 
  11   2   8       77.15       94.65     13.53 o 
  12   2   8       13.01       28.32     17.70 o 
  13   2   8        1.19       14.50     10.90 o 
  14   2   8        0.15        1.95     19.42 o 
   1   3   8      676.36      663.54    113.99 o 
   2   3   8      350.88      318.62     23.15 o 
   3   3   8        8.01        4.21      5.95 o 
   4   3   8        8.48        4.29      7.06 o 
   5   3   8        5.28        3.89      9.89 o 
   6   3   8      226.96      249.97     35.44 o 
   7   3   8       84.94       96.20     34.74 o 
   8   3   8      303.68      369.63     84.22 o 
   9   3   8      235.30      297.40     30.44 o 
  10   3   8       25.55       30.05     28.03 o 
  11   3   8       10.61        7.98     12.47 o 
  12   3   8       15.44        8.55     12.27 o 
  13   3   8       20.62        5.26     11.99 o 
  14   3   8       25.71       17.20     11.51 o 
   0   4   8     8894.31     9023.41   1309.01 o 
   1   4   8        7.32        8.47      8.67 o 
   2   4   8      186.50      217.32     59.04 o 
   3   4   8       61.98       51.29     20.12 o 
   4   4   8      149.33      150.92     21.17 o 
   5   4   8       69.09       61.53     19.75 o 
   6   4   8      733.14      728.51    129.40 o 
   7   4   8      123.32      132.29     17.07 o 
   8   4   8        3.82       13.92     11.29 o 
   9   4   8      240.24      215.20     49.85 o 
  10   4   8       43.86       44.05     13.51 o 
  11   4   8        4.75       24.43     10.76 o 
  12   4   8       19.90       15.22     13.32 o 
  13   4   8        0.08        0.13     14.72 o 
   1   5   8        0.16        6.38     11.24 o 
   2   5   8      157.54      154.53     23.52 o 
   3   5   8      231.22      168.84     40.43 o 
   4   5   8       30.66       59.62      9.54 o 
   5   5   8      282.76      325.05     50.14 o 
   6   5   8       78.17       60.04     20.37 o 
   7   5   8      296.50      262.03     24.35 o 
   8   5   8        5.45        2.64     10.44 o 
   9   5   8       28.30       45.22     20.31 o 
  10   5   8        2.21       10.62     10.62 o 
  11   5   8       13.21       24.06     10.90 o 
  12   5   8        6.30        4.50     10.99 o 
   0   6   8      229.43      215.69     26.03 o 
   1   6   8       84.06       86.82     11.51 o 
   2   6   8        0.13        8.54      8.54 o 
   3   6   8        3.18       22.24      7.69 o 
   4   6   8      217.23      229.50     15.99 o 
   5   6   8      175.06      175.79     16.15 o 
   6   6   8        9.03       21.85     10.24 o 
   7   6   8        7.61       20.41     11.13 o 
   8   6   8        5.13        0.86     15.55 o 
   9   6   8        2.31       14.11      9.42 o 
  10   6   8        0.09        7.61     11.12 o 
  11   6   8       15.94       19.29     10.93 o 
   1   7   8      258.29      278.69     18.58 o 
   2   7   8        6.38        3.75      9.48 o 
   3   7   8        2.69       13.75      9.06 o 
   4   7   8       53.00       55.79     23.61 o 
   5   7   8       47.60       36.15     16.85 o 
   6   7   8       45.00       43.46     11.82 o 
   7   7   8       45.29       53.43     16.23 o 
   8   7   8       22.16       27.31     10.98 o 
   9   7   8       84.64       95.79     17.26 o 
  10   7   8       11.03        8.79     10.20 o 
   0   8   8      170.37      163.30     22.49 o 
   1   8   8        0.76        0.26     13.10 o 
   2   8   8        5.02        2.30     10.79 o 
   3   8   8      217.23      226.59     42.68 o 
   4   8   8       16.70       10.19     11.77 o 
   5   8   8        7.27        3.61     11.16 o 
   6   8   8       12.65        1.19     12.08 o 
   7   8   8       37.06       38.66     11.81 o 
   8   8   8       12.21       22.26     11.64 o 
   1   9   8        0.01       11.89     20.81 o 
   2   9   8        4.63        5.44     10.69 o 
   3   9   8        1.38        1.83     10.55 o 
   4   9   8       30.64       28.53     13.25 o 
   5   9   8        9.75        5.31     10.43 o 
   1   1   9      638.56      711.76     38.92 o 
   2   1   9      241.63      223.65     31.80 o 
   3   1   9      331.25      351.39     18.84 o 
   4   1   9      677.05      742.58     45.37 o 
   5   1   9      277.09      285.17     12.32 o 
   6   1   9      116.77      122.28     10.37 o 
   7   1   9       61.16       63.01      8.66 o 
   8   1   9      307.06      304.12     28.19 o 
   9   1   9      239.16      209.40     22.24 o 
  10   1   9      521.47      504.37     43.55 o 
  11   1   9       14.81       25.78     10.82 o 
  12   1   9        5.12       18.90     14.12 o 
  13   1   9        8.19        6.72     11.78 o 
  14   1   9        1.10        5.68     15.94 o 
   0   2   9     1475.10     1716.99    188.03 o 
   1   2   9     1042.95     1104.75    105.34 o 
   2   2   9       44.94       35.51      6.19 o 
   3   2   9      109.73       93.58     11.90 o 
   4   2   9      152.21      152.00     20.08 o 
   5   2   9     1114.94     1117.50    192.21 o 
   6   2   9      322.44      358.44     64.20 o 
   7   2   9       61.85       93.93     23.44 o 
   8   2   9      907.27      892.01    107.27 o 
   9   2   9      427.76      459.43     81.89 o 
  10   2   9       61.40      104.31     26.12 o 
  11   2   9       74.80       87.60     24.21 o 
  12   2   9      164.78      161.95     27.87 o 
  13   2   9       57.01       52.31     13.54 o 
  14   2   9       28.62       56.64     14.41 o 
   1   3   9       37.02       34.43      8.36 o 
   2   3   9     1681.71     1678.41    215.61 o 
   3   3   9     2152.20     2285.06    495.60 o 
   4   3   9      336.40      314.91     41.38 o 
   5   3   9       13.86        4.17     15.28 o 
   6   3   9        2.01       10.88     20.86 o 
   7   3   9      492.62      507.67     82.18 o 
   8   3   9      424.12      486.59     90.35 o 
   9   3   9      518.88      610.70     89.22 o 
  10   3   9        0.73        2.75     12.70 o 
  11   3   9       14.51       11.97     13.21 o 
  12   3   9       22.08       31.99     12.87 o 
  13   3   9        3.33       18.08     30.41 o 
  14   3   9        3.25       13.93      9.37 o 
   0   4   9    12583.33    12635.71   1999.75 o 
   1   4   9        6.28       21.48      9.05 o 
   2   4   9        0.75        5.70      6.40 o 
   3   4   9       85.09       80.71     14.00 o 
   4   4   9      259.33      228.88     25.71 o 
   5   4   9        1.51        3.52     10.75 o 
   6   4   9       39.71       42.34      9.73 o 
   7   4   9       43.03       38.13     10.86 o 
   8   4   9       55.05       49.07     12.29 o 
   9   4   9      690.13      720.96    143.15 o 
  10   4   9        6.30        0.41     12.36 o 
  11   4   9       40.54       10.90     13.68 o 
  12   4   9        4.38        8.61     11.99 o 
  13   4   9        1.39        7.85     25.53 o 
   1   5   9        7.87        8.39     12.22 o 
   2   5   9       82.88       87.41     10.54 o 
   3   5   9        2.52        8.00      8.40 o 
   4   5   9        1.98        9.74      9.74 o 
   5   5   9       33.76       23.40     11.05 o 
   6   5   9        3.26       17.91      9.88 o 
   7   5   9       36.09       35.14     12.07 o 
   8   5   9       35.30       36.64     19.59 o 
   9   5   9       24.09       50.87     16.18 o 
  10   5   9        0.21        2.09     11.71 o 
  11   5   9        6.31        3.37     15.43 o 
  12   5   9        0.36        7.98     11.76 o 
   0   6   9        3.08        3.41     10.14 o 
   1   6   9       60.28       81.62     43.09 o 
   2   6   9        2.85        1.66      9.07 o 
   3   6   9      122.39      107.61     14.13 o 
   4   6   9      297.11      311.43     27.21 o 
   5   6   9        0.77        8.10     10.27 o 
   6   6   9       17.08       11.73     11.04 o 
   7   6   9       12.94       19.62     10.72 o 
   8   6   9        0.13       12.65     13.78 o 
   9   6   9       13.73       11.15     11.56 o 
  10   6   9       76.00       84.14     23.32 o 
  11   6   9        3.83       12.46     10.46 o 
   1   7   9      250.54      252.40     20.09 o 
   2   7   9       24.33       17.55     10.22 o 
   3   7   9       15.60       22.91      9.91 o 
   4   7   9       37.07       39.91     11.50 o 
   5   7   9       67.57       69.30     13.45 o 
   6   7   9      122.15      135.73     14.98 o 
   7   7   9       82.63       91.87     13.82 o 
   8   7   9        5.37        8.73     10.88 o 
   9   7   9        2.48       18.59     10.99 o 
  10   7   9       20.20        8.98     11.43 o 
   0   8   9      122.33      116.86     17.16 o 
   1   8   9        7.10       31.21     13.40 o 
   2   8   9       39.34       46.28     12.72 o 
   3   8   9        2.33        6.92     11.60 o 
   4   8   9        0.30        1.38     11.19 o 
   5   8   9        1.64       10.48     10.32 o 
   6   8   9       17.22        2.25     12.34 o 
   7   8   9        3.42        9.99     15.46 o 
   8   8   9        4.19       13.92     13.72 o 
   1   9   9       21.50       11.10     13.52 o 
   2   9   9        0.00       10.63     11.18 o 
   3   9   9       10.99       41.07     11.18 o 
   4   9   9        0.00        8.18     11.71 o 
   5   9   9        1.06        2.31     11.26 o 
   0   0  10     2805.19     2798.54     41.86 o 
   1   0  10      344.04      339.94     12.78 o 
   2   0  10     2278.05     2307.67     23.97 o 
   3   0  10     7657.09     8072.06    370.87 o 
   4   0  10     1974.07     2009.95     80.30 o 
   5   0  10      443.37      365.64     25.17 o 
   6   0  10       12.90       18.54      6.56 o 
   7   0  10      266.11      254.04     13.06 o 
   8   0  10       20.98        1.72      9.18 o 
   9   0  10        0.71        4.06     10.33 o 
  10   0  10      100.21       90.38     16.19 o 
  11   0  10     1048.08     1100.21     31.89 o 
  12   0  10        0.05       18.44     15.03 o 
  13   0  10       13.27        6.08     13.61 o 
  14   0  10       68.04       74.92     14.25 o 
   1   1  10        1.60        7.36      5.20 o 
   2   1  10      645.59      648.21     65.69 o 
   3   1  10      326.92      322.24     19.40 o 
   4   1  10     2333.47     2609.98    186.02 o 
   5   1  10        4.52        6.85      7.43 o 
   6   1  10       17.18        0.78      6.74 o 
   7   1  10       87.64       88.30      9.45 o 
   8   1  10      694.50      718.18     33.62 o 
   9   1  10      447.43      448.28     57.27 o 
  10   1  10       43.64       41.81     12.49 o 
  11   1  10      136.44      146.60     14.99 o 
  12   1  10      209.72      228.38     17.38 o 
  13   1  10       56.14       55.46     14.13 o 
  14   1  10       44.94       28.80     12.30 o 
   0   2  10     8273.48     9642.10   1040.72 o 
   1   2  10     2409.90     2805.41    262.17 o 
   2   2  10      812.06      961.50     97.88 o 
   3   2  10      142.46      165.54     40.55 o 
   4   2  10      366.44      412.40     71.44 o 
   5   2  10      242.94      271.47     41.53 o 
   6   2  10       65.60       69.77     13.31 o 
   7   2  10        1.03        6.00      8.66 o 
   8   2  10        0.35       13.51      9.12 o 
   9   2  10      235.78      269.11     56.64 o 
  10   2  10      264.24      303.03     32.41 o 
  11   2  10       15.67       10.78     12.22 o 
  12   2  10        1.50        9.13     36.45 o 
  13   2  10       43.12       21.98     13.19 o 
  14   2  10        1.25        1.77     10.31 o 
   1   3  10       31.31       46.25      9.62 o 
   2   3  10      160.21      209.39     42.80 o 
   3   3  10       28.84       13.01      6.99 o 
   4   3  10        7.34        7.10      7.32 o 
   5   3  10      124.13      132.37     19.73 o 
   6   3  10        6.87        6.28      8.80 o 
   7   3  10      122.31      148.69     46.33 o 
   8   3  10       33.36       61.96     12.02 o 
   9   3  10      200.49      224.21     47.20 o 
  10   3  10       31.18       42.82     13.38 o 
  11   3  10       19.79        2.14     12.22 o 
  12   3  10       18.82       28.44     12.48 o 
  13   3  10       12.76       12.72     12.72 o 
   0   4  10     2275.24     2608.89    512.17 o 
   1   4  10      307.11      325.77     52.29 o 
   2   4  10       13.88        4.67      8.38 o 
   3   4  10       89.90       89.46     17.12 o 
   4   4  10      779.82      764.68    138.05 o 
   5   4  10      238.20      225.93     43.60 o 
   6   4  10        6.76       12.76      9.52 o 
   7   4  10        2.14       12.04      9.82 o 
   8   4  10      107.15      118.38     14.19 o 
   9   4  10      114.55      110.95     15.55 o 
  10   4  10       10.54       14.12     12.96 o 
  11   4  10        8.41       23.42     14.86 o 
  12   4  10       66.80       80.99     12.42 o 
  13   4  10       18.04       23.56     12.30 o 
   1   5  10       25.16       28.10     10.71 o 
   2   5  10      296.66      314.49     74.93 o 
   3   5  10       85.89       81.64     11.16 o 
   4   5  10      204.30      153.84     16.56 o 
   5   5  10       25.64       26.30     13.76 o 
   6   5  10       59.87       55.32     30.68 o 
   7   5  10      207.64      214.64     76.86 o 
   8   5  10      124.18      124.62     16.46 o 
   9   5  10        4.27       12.63     12.63 o 
  10   5  10       24.87        2.22     13.94 o 
  11   5  10        0.60       14.32     16.31 o 
  12   5  10       44.85       36.46     12.97 o 
   0   6  10      446.83      413.38     70.40 o 
   1   6  10      352.10      313.85     47.32 o 
   2   6  10       60.38       88.82     11.09 o 
   3   6  10        1.12        1.14     12.19 o 
   4   6  10       15.91        4.11     10.65 o 
   5   6  10      318.79      320.31     89.22 o 
   6   6  10        4.31       11.94     11.21 o 
   7   6  10        0.25       12.13     12.13 o 
   8   6  10        3.12        4.70     45.47 o 
   9   6  10        8.68        1.81     14.48 o 
  10   6  10        1.98        6.57     12.28 o 
  11   6  10       40.59       31.74     12.49 o 
   1   7  10      123.01      116.90     15.25 o 
   2   7  10        5.65       30.82     26.50 o 
   3   7  10       61.09       55.03     13.30 o 
   4   7  10       36.49       48.48     11.62 o 
   5   7  10        0.79       10.86     10.87 o 
   6   7  10       25.99       32.13     15.55 o 
   7   7  10       13.21        1.23     10.40 o 
   8   7  10        0.49       23.45     10.37 o 
   9   7  10        9.45        9.71     18.83 o 
   0   8  10        2.46       21.88     11.80 o 
   1   8  10       37.18       68.47     13.35 o 
   2   8  10       45.07       43.34     24.69 o 
   3   8  10       19.95        5.24     12.05 o 
   4   8  10       12.94        0.54     12.12 o 
   5   8  10        0.33        5.25     16.18 o 
   6   8  10       12.38        2.38     12.68 o 
   7   8  10        2.62        4.48     10.13 o 
   1   9  10        8.29       10.05     13.99 o 
   2   9  10        0.00       21.87     16.16 o 
   3   9  10        2.79        6.38     12.24 o 
   4   9  10        1.91        5.88     11.22 o 
   1   1  11      345.12      459.66     54.11 o 
   2   1  11        0.65        3.31      6.63 o 
   3   1  11      440.25      449.53     37.59 o 
   4   1  11     1721.02     1863.79    162.06 o 
   5   1  11       97.79      111.61     19.88 o 
   6   1  11        0.60        6.19      7.30 o 
   7   1  11        0.26        2.01      7.51 o 
   8   1  11       23.89       18.65     18.58 o 
   9   1  11      704.91      720.40     68.44 o 
  10   1  11      515.50      543.46     96.15 o 
  11   1  11        0.09        7.02     21.29 o 
  12   1  11       11.63       26.64     13.72 o 
  13   1  11        4.07       10.78     11.18 o 
  14   1  11        1.32        6.73     29.94 o 
   0   2  11      691.48      976.41    155.13 o 
   1   2  11      253.95      288.73     48.65 o 
   2   2  11      179.34      219.36     17.91 o 
   3   2  11       24.69       28.71      6.30 o 
   4   2  11      225.27      224.48     43.54 o 
   5   2  11       93.16       61.51     10.12 o 
   6   2  11      204.26      203.90     25.20 o 
   7   2  11      100.96      101.48     14.44 o 
   8   2  11      617.14      685.16    111.06 o 
   9   2  11      656.25      674.15    123.40 o 
  10   2  11        3.68        1.60     28.78 o 
  11   2  11       15.60       19.75     12.24 o 
  12   2  11      107.01       78.91     34.14 o 
  13   2  11       31.73       38.68     11.50 o 
  14   2  11        6.67        4.25     22.01 o 
   1   3  11      431.33      453.40     84.74 o 
   2   3  11       29.47       14.34      6.90 o 
   3   3  11      299.93      323.92     51.42 o 
   4   3  11      171.17      194.29     29.22 o 
   5   3  11      708.75      719.36    155.70 o 
   6   3  11       18.32       28.67     18.45 o 
   7   3  11       70.30       64.43     11.36 o 
   8   3  11       73.23       83.07     15.11 o 
   9   3  11      101.62      124.51     26.54 o 
  10   3  11       65.52       80.87     17.82 o 
  11   3  11        6.87       20.47     13.00 o 
  12   3  11       20.66       18.55     19.17 o 
  13   3  11       28.78       13.22     15.98 o 
   0   4  11     2151.53     1932.74    317.75 o 
   1   4  11      716.98      669.37    116.61 o 
   2   4  11       80.22       76.68     18.66 o 
   3   4  11      688.79      673.04    131.48 o 
   4   4  11       10.44        1.02      9.25 o 
   5   4  11      367.07      371.83     76.63 o 
   6   4  11       11.56       21.43     15.16 o 
   7   4  11        0.84       10.48     10.48 o 
   8   4  11      117.27      112.45     28.71 o 
   9   4  11       44.74       21.96     14.57 o 
  10   4  11       13.21        3.29     13.83 o 
  11   4  11        1.04        5.93     12.07 o 
  12   4  11       41.07       28.14     12.75 o 
  13   4  11        0.06        1.44     10.30 o 
   1   5  11      337.86      350.36     31.80 o 
   2   5  11      178.56      142.22     12.85 o 
   3   5  11       75.94      104.78     16.84 o 
   4   5  11        0.06       11.19     21.79 o 
   5   5  11        8.45        2.45     16.20 o 
   6   5  11      653.68      795.96    195.34 o 
   7   5  11      161.69      126.45     21.82 o 
   8   5  11        7.13        5.63     22.23 o 
   9   5  11       46.50       31.79     22.37 o 
  10   5  11       18.66       23.14     32.98 o 
  11   5  11        8.39       30.50     15.61 o 
  12   5  11        1.76        3.87     11.43 o 
   0   6  11        0.00       14.00     18.57 o 
   1   6  11       71.12       85.29     14.61 o 
   2   6  11        0.25       11.78     11.78 o 
   3   6  11      104.41      126.79     17.33 o 
   4   6  11       77.26      128.81     55.08 o 
   5   6  11       31.46       36.90     12.28 o 
   6   6  11       13.25        4.86     12.47 o 
   7   6  11      107.16      114.60     15.73 o 
   8   6  11      149.87      178.79     36.06 o 
   9   6  11        8.99        8.16     11.98 o 
  10   6  11       35.42       28.38     14.14 o 
  11   6  11        0.69       10.90     11.30 o 
   1   7  11        6.94        5.72     12.44 o 
   2   7  11        3.12        4.16     24.78 o 
   3   7  11      157.74      158.34     41.06 o 
   4   7  11        0.23        4.51     10.43 o 
   5   7  11       10.93        3.50     17.82 o 
   6   7  11        3.96       16.85     11.79 o 
   7   7  11       26.05       30.81     24.07 o 
   8   7  11        1.68        3.22     11.58 o 
   9   7  11        1.88        0.73     10.81 o 
   0   8  11       22.75       39.03     15.55 o 
   1   8  11        7.89       11.54     13.92 o 
   2   8  11        4.89        0.56     13.57 o 
   3   8  11        0.01        7.03     11.99 o 
   4   8  11       13.98       45.23     12.62 o 
   5   8  11       32.20       31.72     18.14 o 
   6   8  11        0.04        5.79     12.73 o 
   7   8  11       15.81       22.06     14.16 o 
   1   9  11        1.92       18.87     12.61 o 
   2   9  11        0.07       10.81     12.07 o 
   3   9  11        0.22       10.47     11.51 o 
   0   0  12      251.93      291.58     16.69 o 
   1   0  12      126.87      140.25     13.46 o 
   2   0  12     1452.07     1467.35     85.78 o 
   3   0  12      648.27      789.19     48.70 o 
   4   0  12        6.40        7.66      7.66 o 
   5   0  12       12.82        1.90     24.22 o 
   6   0  12       99.19       82.50     12.41 o 
   7   0  12       18.49       16.76      8.29 o 
   8   0  12      431.50      473.16     19.58 o 
   9   0  12      485.02      480.80     20.97 o 
  10   0  12      495.62      528.36     35.20 o 
  11   0  12      493.63      513.53     35.96 o 
  12   0  12      273.09      269.21     34.36 o 
  13   0  12       28.23        2.06     18.61 o 
  14   0  12       49.29       17.02     14.16 o 
   1   1  12       66.44       76.42      8.29 o 
   2   1  12      406.07      374.67     42.48 o 
   3   1  12       61.80       69.36      7.67 o 
   4   1  12     1389.87     1493.77    117.53 o 
   5   1  12        0.64       15.01      7.75 o 
   6   1  12      290.71      345.56     59.75 o 
   7   1  12        3.65        4.38      8.28 o 
   8   1  12      768.13      743.07     94.44 o 
   9   1  12       38.19       56.08     22.39 o 
  10   1  12       44.17       22.30     13.82 o 
  11   1  12       87.57      107.61     13.51 o 
  12   1  12       94.81       95.36     14.72 o 
  13   1  12       28.56       48.27     11.43 o 
  14   1  12        0.24       11.88     11.88 o 
   0   2  12        5.77        1.47      6.55 o 
   1   2  12      528.36      606.21     82.94 o 
   2   2  12       38.64       48.50      7.08 o 
   3   2  12       32.12       28.18      6.73 o 
   4   2  12      112.25      134.29     12.76 o 
   5   2  12       97.44      150.41     12.11 o 
   6   2  12      359.48      376.59     71.93 o 
   7   2  12       45.37       45.10     10.93 o 
   8   2  12        2.74        3.10     13.44 o 
   9   2  12      329.08      354.44     61.80 o 
  10   2  12       46.69       42.71     13.35 o 
  11   2  12      117.82      104.82     16.18 o 
  12   2  12        1.43        3.62     11.15 o 
  13   2  12       16.24        7.58     18.66 o 
   1   3  12       35.87       27.15      8.55 o 
   2   3  12      181.41      172.94     35.28 o 
   3   3  12      406.65      456.70     51.66 o 
   4   3  12        7.12       19.48      8.60 o 
   5   3  12       77.17       50.46     30.21 o 
   6   3  12      260.26      271.41     37.78 o 
   7   3  12      122.96      126.52     13.72 o 
   8   3  12        3.66        6.95     10.09 o 
   9   3  12       27.81       12.07     15.11 o 
  10   3  12       58.71       51.15     20.35 o 
  11   3  12        0.14       13.18     13.18 o 
  12   3  12       24.87       28.84     26.78 o 
  13   3  12       11.98       28.46     11.95 o 
   0   4  12       41.13       90.90     33.22 o 
   1   4  12       23.45       37.60      9.84 o 
   2   4  12       23.90       22.22      9.41 o 
   3   4  12       68.61       70.22      9.29 o 
   4   4  12      401.97      427.41     94.05 o 
   5   4  12        0.99        1.03     10.41 o 
   6   4  12       21.63       32.68     11.18 o 
   7   4  12      303.14      309.74     47.68 o 
   8   4  12        3.04        8.21     34.02 o 
   9   4  12        3.85        7.76     17.45 o 
  10   4  12       16.17       13.92     13.48 o 
  11   4  12        0.02        7.94     12.18 o 
  12   4  12       20.80       21.41     13.54 o 
   1   5  12      193.08      243.39     73.98 o 
   2   5  12      257.98      247.85     70.34 o 
   3   5  12        8.88        5.30     10.99 o 
   4   5  12      320.36      332.63     69.54 o 
   5   5  12      190.98      221.78     42.02 o 
   6   5  12      188.31      183.27     21.46 o 
   7   5  12       83.04       96.49     21.24 o 
   8   5  12       14.09       34.27     12.09 o 
   9   5  12        6.50       13.86     13.86 o 
  10   5  12       18.64       21.00     15.18 o 
  11   5  12        0.01        4.53     11.73 o 
   0   6  12     2984.91     2708.15    534.23 o 
   1   6  12        7.85       10.98     14.62 o 
   2   6  12      152.54      180.54     56.72 o 
   3   6  12       80.29       52.73     12.08 o 
   4   6  12       56.38       60.66     23.22 o 
   5   6  12       27.50       35.53     12.26 o 
   6   6  12      137.19      144.85     24.63 o 
   7   6  12        0.19       16.25     16.25 o 
   8   6  12       22.03        5.96     13.60 o 
   9   6  12        0.55        2.80     14.42 o 
  10   6  12       33.73       40.24     13.03 o 
   1   7  12       25.35       39.69     13.96 o 
   2   7  12       56.47       34.32     25.74 o 
   3   7  12        0.09       14.37     10.38 o 
   4   7  12        7.54       14.60     21.93 o 
   5   7  12       15.91       36.09     12.80 o 
   6   7  12        6.11        8.39     13.20 o 
   7   7  12        7.05        8.71     12.76 o 
   8   7  12        0.19        3.77     20.13 o 
   9   7  12       47.79       35.25     26.92 o 
   0   8  12       98.12      118.47     55.83 o 
   1   8  12       22.78       23.72     38.54 o 
   2   8  12        6.69        5.40     12.40 o 
   3   8  12        0.18       10.59     10.59 o 
   4   8  12        7.61       16.41     12.19 o 
   5   8  12        4.19       12.32     13.05 o 
   6   8  12        1.11       15.89     10.70 o 
   1   9  12        1.39        1.65     13.79 o 
   2   9  12        0.37        0.03     12.40 o 
   1   1  13       63.81       67.08     14.29 o 
   2   1  13      136.23      155.80     29.10 o 
   3   1  13      155.29      141.28      9.65 o 
   4   1  13        4.24       10.63     10.63 o 
   5   1  13      245.15      254.74     20.74 o 
   6   1  13       12.90        5.03     13.48 o 
   7   1  13       76.20       63.30     10.61 o 
   8   1  13        0.07       10.31     10.31 o 
   9   1  13     2278.52     2313.49    196.65 o 
  10   1  13       11.26        5.27     36.56 o 
  11   1  13        0.16        8.72     12.05 o 
  12   1  13        2.75       16.16     11.39 o 
  13   1  13        3.30        0.80     21.51 o 
   0   2  13      381.08      443.69     63.14 o 
   1   2  13       48.16       34.31      9.54 o 
   2   2  13       66.55       83.75     16.07 o 
   3   2  13      512.87      506.04     99.62 o 
   4   2  13     1038.61     1003.82    128.82 o 
   5   2  13      145.86      122.92     27.60 o 
   6   2  13      174.84      178.54     21.75 o 
   7   2  13      250.58      276.56     48.61 o 
   8   2  13       12.80       18.40     12.05 o 
   9   2  13      420.45      414.71     75.50 o 
  10   2  13        2.46       25.44     13.40 o 
  11   2  13      117.15      132.84     19.74 o 
  12   2  13        7.36       14.75     11.81 o 
  13   2  13        0.01       14.76     21.21 o 
   1   3  13       11.47       11.47      8.23 o 
   2   3  13      132.77      141.47     21.65 o 
   3   3  13       52.78       61.99     18.51 o 
   4   3  13      268.66      302.75     44.52 o 
   5   3  13      155.34      166.21     53.24 o 
   6   3  13       87.86      105.20     26.54 o 
   7   3  13       52.49       53.21     26.18 o 
   8   3  13       65.51       96.31     13.88 o 
   9   3  13       29.73       42.25     12.34 o 
  10   3  13       45.16       52.05     30.11 o 
  11   3  13       10.56        4.18     12.70 o 
  12   3  13       51.23       37.65     15.26 o 
  13   3  13       37.49       28.52     11.87 o 
   0   4  13       93.74      104.25     31.58 o 
   1   4  13     1144.21     1287.49    251.19 o 
   2   4  13      235.98      268.87     33.12 o 
   3   4  13      126.09      159.66     64.82 o 
   4   4  13      256.12      249.42     53.85 o 
   5   4  13      223.25      206.66     26.81 o 
   6   4  13        7.07       22.32     11.22 o 
   7   4  13       69.42       88.85     31.91 o 
   8   4  13       11.83       19.04     21.77 o 
   9   4  13        7.26        4.61     12.97 o 
  10   4  13       22.21       27.00     13.03 o 
  11   4  13       15.79        1.47     13.28 o 
  12   4  13        1.98       11.80     11.88 o 
   1   5  13     1156.12     1279.84    296.88 o 
   2   5  13      121.46      104.54     13.09 o 
   3   5  13       34.92       30.62     17.28 o 
   4   5  13      111.69       89.56     12.60 o 
   5   5  13       29.03       65.32     33.66 o 
   6   5  13       13.32        4.30     11.15 o 
   7   5  13      165.33      175.11     65.49 o 
   8   5  13       15.78        1.56     14.03 o 
   9   5  13        0.44        4.34     13.10 o 
  10   5  13        4.82        1.94     14.64 o 
  11   5  13        0.03        3.62     24.62 o 
   0   6  13      466.03      555.72    137.80 o 
   1   6  13        0.50        1.70     12.80 o 
   2   6  13       95.66       64.42     12.60 o 
   3   6  13       42.91       31.78     18.18 o 
   4   6  13        4.38       28.13     10.10 o 
   5   6  13       15.29       39.91     12.06 o 
   6   6  13       29.68       31.21     19.42 o 
   7   6  13        0.46       17.73     13.88 o 
   8   6  13        9.16        0.50     13.05 o 
   9   6  13        1.29        0.34     11.28 o 
  10   6  13        0.17        3.18     10.93 o 
   1   7  13       46.35       17.45     15.36 o 
   2   7  13       23.32       32.35     11.82 o 
   3   7  13       40.96       47.25     12.49 o 
   4   7  13        7.17        4.68     20.42 o 
   5   7  13        0.04        3.96     14.35 o 
   6   7  13        0.00       16.82     12.03 o 
   7   7  13       58.09       58.85     21.66 o 
   8   7  13        1.45        2.52     12.25 o 
   0   8  13       28.54       51.19     27.13 o 
   1   8  13        2.92       22.07     11.66 o 
   2   8  13        2.25       11.10     21.75 o 
   3   8  13        2.97        0.37     11.02 o 
   4   8  13        1.94        9.04     11.34 o 
   5   8  13       15.25       10.12     13.23 o 
   6   8  13        7.29       14.42     11.86 o 
   0   0  14     2337.29     2217.57     65.03 o 
   1   0  14     4652.40     4827.20    100.34 o 
   2   0  14     3408.93     3648.27    113.56 o 
   3   0  14       93.43      130.99     12.62 o 
   4   0  14       16.19        2.14     14.70 o 
   5   0  14      109.50      126.15     12.13 o 
   6   0  14       14.44       39.12      9.74 o 
   7   0  14        7.47        5.12     10.90 o 
   8   0  14      196.56      218.00     17.28 o 
   9   0  14      440.26      448.17     40.24 o 
  10   0  14      149.19      154.34     20.14 o 
  11   0  14       21.34       45.27     14.58 o 
  12   0  14      122.55      124.69     18.91 o 
  13   0  14       69.13       61.39     17.33 o 
   1   1  14        0.57        4.35      7.76 o 
   2   1  14      320.66      318.39     24.75 o 
   3   1  14      124.00      135.88     11.03 o 
   4   1  14     1490.98     1405.16    112.16 o 
   5   1  14      203.24      227.97     31.23 o 
   6   1  14      108.11      120.11     11.55 o 
   7   1  14       91.11      103.54     16.48 o 
   8   1  14       27.23       31.17     11.20 o 
   9   1  14      215.93      221.80     34.22 o 
  10   1  14       21.05       18.36     32.37 o 
  11   1  14       13.35        0.00     11.98 o 
  12   1  14       40.02       38.53     13.43 o 
  13   1  14        4.61       13.63     10.85 o 
   0   2  14      283.67      278.60     47.28 o 
   1   2  14      250.76      274.99     37.58 o 
   2   2  14      354.31      303.80     38.43 o 
   3   2  14     1381.67     1333.61    146.70 o 
   4   2  14        5.74        6.15      8.81 o 
   5   2  14       28.12       37.63     17.36 o 
   6   2  14       39.30       66.83     11.39 o 
   7   2  14       29.81       17.91     12.55 o 
   8   2  14        8.21        1.69     13.35 o 
   9   2  14       61.42       76.19     15.13 o 
  10   2  14        4.23        5.19     12.52 o 
  11   2  14      125.26      122.54     36.96 o 
  12   2  14        3.46        7.93     11.93 o 
  13   2  14       26.22       33.61     10.93 o 
   1   3  14      114.76      136.37     22.62 o 
   2   3  14       10.05        5.55      7.91 o 
   3   3  14        0.22        9.10      7.94 o 
   4   3  14        1.84        5.95     10.06 o 
   5   3  14      191.06      216.62     55.15 o 
   6   3  14      581.89      615.65    143.93 o 
   7   3  14       41.95       37.94     12.98 o 
   8   3  14        1.67       13.27     16.78 o 
   9   3  14      229.74      276.35     55.87 o 
  10   3  14        2.01        6.49     22.72 o 
  11   3  14       16.59       21.44     12.09 o 
  12   3  14       11.87        2.25     11.91 o 
   0   4  14       25.62       12.03     15.03 o 
   1   4  14      255.76      212.31     36.23 o 
   2   4  14       27.38       35.31     10.06 o 
   3   4  14       21.63       16.13      9.95 o 
   4   4  14       87.89       83.72     16.42 o 
   5   4  14       15.50       10.12     11.76 o 
   6   4  14        7.39        0.53     11.87 o 
   7   4  14       17.31       55.98     34.91 o 
   8   4  14       16.09       25.56     14.09 o 
   9   4  14       13.40       35.98     13.11 o 
  10   4  14        0.00        4.06     12.68 o 
  11   4  14        7.67       16.53     21.02 o 
  12   4  14       10.20        2.68     11.59 o 
   1   5  14      111.61      117.82     15.30 o 
   2   5  14        7.52       10.38     10.63 o 
   3   5  14      132.11      146.50     29.11 o 
   4   5  14       92.01      106.00     16.79 o 
   5   5  14        0.67        6.64     14.06 o 
   6   5  14        0.05       13.79     13.79 o 
   7   5  14       16.20       56.48     12.22 o 
   8   5  14       10.61       15.22     25.38 o 
   9   5  14        0.17        7.35     20.86 o 
  10   5  14        3.71        8.06     11.83 o 
  11   5  14        1.21        8.80     11.28 o 
   0   6  14     1281.81     1303.29    309.48 o 
   1   6  14      224.90      187.24     20.79 o 
   2   6  14       56.97       99.67     41.86 o 
   3   6  14        6.44        0.75     14.23 o 
   4   6  14       10.39       18.43     26.47 o 
   5   6  14       26.07       32.08     11.77 o 
   6   6  14       28.67       15.73     15.37 o 
   7   6  14        0.02        9.93     13.04 o 
   8   6  14        8.19       12.79     24.50 o 
   9   6  14       17.62       12.91     18.56 o 
   1   7  14       29.09       25.70     14.97 o 
   2   7  14      135.71      145.29     24.12 o 
   3   7  14        0.14        1.05     13.43 o 
   4   7  14        9.55       13.47     11.06 o 
   5   7  14        4.19       11.11     13.05 o 
   6   7  14       24.29       26.68     12.87 o 
   7   7  14        1.79        8.25     12.97 o 
   8   7  14        9.94       13.88     13.88 o 
   0   8  14        0.09        7.40     14.95 o 
   1   8  14        8.18        3.81     14.03 o 
   2   8  14        2.43       16.41     13.26 o 
   3   8  14        0.26       20.58     11.88 o 
   4   8  14       11.89        5.38     19.34 o 
   5   8  14       15.14        6.49     12.68 o 
   1   1  15      201.07      209.81     15.81 o 
   2   1  15      141.68      156.16     11.82 o 
   3   1  15       46.91       42.60      9.87 o 
   4   1  15     1412.26     1481.70    104.88 o 
   5   1  15       11.16       11.05     11.11 o 
   6   1  15      509.69      577.35     22.01 o 
   7   1  15       55.01       67.62     12.60 o 
   8   1  15       23.69       28.19     12.11 o 
   9   1  15      102.44       93.60     15.65 o 
  10   1  15      290.63      245.51     19.70 o 
  11   1  15        0.36       13.01     13.01 o 
  12   1  15        0.29        1.99     12.35 o 
  13   1  15        2.63        9.78     11.05 o 
   0   2  15      106.70      116.66     23.56 o 
   1   2  15       57.25       56.41     10.77 o 
   2   2  15     1071.36     1183.20    181.84 o 
   3   2  15       41.83       26.27     11.81 o 
   4   2  15        2.37        6.61     10.63 o 
   5   2  15        5.95        8.67     11.75 o 
   6   2  15       36.15       51.91     20.21 o 
   7   2  15       32.74        9.77     13.93 o 
   8   2  15       46.80       14.24     13.91 o 
   9   2  15      166.70      175.45     18.00 o 
  10   2  15        4.92       12.39     15.07 o 
  11   2  15       41.06       67.35     13.82 o 
  12   2  15       20.95       49.04     13.76 o 
   1   3  15      220.46      225.57     18.89 o 
   2   3  15       29.97       24.39     13.35 o 
   3   3  15       62.32       70.62     10.36 o 
   4   3  15      288.82      298.04     63.04 o 
   5   3  15        7.21        5.42     14.79 o 
   6   3  15      300.09      348.33     59.03 o 
   7   3  15      427.50      437.93     72.81 o 
   8   3  15       23.95        8.08     18.95 o 
   9   3  15      126.51      131.40     33.19 o 
  10   3  15      157.16      176.74     19.99 o 
  11   3  15       19.44       13.52     13.39 o 
  12   3  15       51.35       33.80     13.19 o 
   0   4  15     1097.29      984.93    182.69 o 
   1   4  15       29.80       34.37     11.14 o 
   2   4  15       72.63       80.86     26.30 o 
   3   4  15       26.11       14.37     10.57 o 
   4   4  15       48.29       31.44     12.84 o 
   5   4  15      227.64      234.73     57.22 o 
   6   4  15       33.22       32.30     14.43 o 
   7   4  15       18.32        5.55     34.87 o 
   8   4  15      118.05      150.16     20.26 o 
   9   4  15        4.89        4.91     24.13 o 
  10   4  15      116.72       97.49     28.31 o 
  11   4  15        5.40       12.31     12.51 o 
   1   5  15       21.00       10.46     13.34 o 
   2   5  15       13.62        6.49     11.71 o 
   3   5  15        9.17        6.01     10.06 o 
   4   5  15       25.01       28.51     11.99 o 
   5   5  15        1.97        7.59     13.82 o 
   6   5  15      104.52       98.17     14.40 o 
   7   5  15       64.85       72.38     31.37 o 
   8   5  15       33.53       54.27     13.29 o 
   9   5  15       14.49       16.86     15.09 o 
  10   5  15        0.23       25.27     11.83 o 
   0   6  15      290.14      351.09     94.86 o 
   1   6  15       17.89       19.28     14.83 o 
   2   6  15       49.60       42.31     26.82 o 
   3   6  15        1.04       21.38     26.80 o 
   4   6  15        0.29       10.41     10.84 o 
   5   6  15        6.39        0.55     13.49 o 
   6   6  15        3.94       23.49     23.49 o 
   7   6  15        0.01       13.92     14.72 o 
   8   6  15        0.04       18.69     11.96 o 
   9   6  15        0.13        8.49     16.52 o 
   1   7  15        5.06       11.20     24.59 o 
   2   7  15       32.48       19.70     14.02 o 
   3   7  15        0.02        7.37     11.03 o 
   4   7  15        4.75        0.55     12.18 o 
   5   7  15       19.42       14.45     40.02 o 
   6   7  15       37.75       56.41     14.99 o 
   7   7  15        0.18        0.75     18.83 o 
   0   8  15       97.37       65.02     16.39 o 
   1   8  15        1.98        3.48     27.93 o 
   2   8  15        0.01       15.01     11.81 o 
   3   8  15       16.85       17.59     25.24 o 
   4   8  15       11.98       17.84     12.60 o 
   0   0  16       57.79       81.31     40.54 o 
   1   0  16     1498.56     1425.71     63.02 o 
   2   0  16      190.84      220.82     34.98 o 
   3   0  16      200.50      208.97     14.26 o 
   4   0  16       40.79       42.69     12.19 o 
   5   0  16      361.81      369.46     20.82 o 
   6   0  16      602.03      669.54     32.26 o 
   7   0  16      328.88      364.13     20.73 o 
   8   0  16       66.04       53.23     16.09 o 
   9   0  16     1202.03     1376.44     38.79 o 
  10   0  16      615.56      708.18     28.83 o 
  11   0  16        6.78       17.56     19.21 o 
  12   0  16        0.77        7.60     16.99 o 
   1   1  16       16.27       11.54     12.84 o 
   2   1  16       69.56       69.09     10.72 o 
   3   1  16       63.60       53.24     10.08 o 
   4   1  16       24.28        0.41     29.39 o 
   5   1  16        0.26        0.80     10.59 o 
   6   1  16        0.12       10.28     15.88 o 
   7   1  16      113.19      112.79     15.67 o 
   8   1  16      516.52      483.04     38.17 o 
   9   1  16      552.99      543.52     35.89 o 
  10   1  16        7.72       26.21     13.39 o 
  11   1  16       17.76        8.86     13.28 o 
  12   1  16       57.59       33.87     13.81 o 
   0   2  16      526.04      489.97     38.07 o 
   1   2  16      209.75      192.12     21.22 o 
   2   2  16        2.08        7.83     10.05 o 
   3   2  16      491.88      509.23     70.48 o 
   4   2  16      363.16      400.07     63.49 o 
   5   2  16       24.85       40.30     12.47 o 
   6   2  16       19.88       16.34     26.06 o 
   7   2  16       78.99       77.39     14.58 o 
   8   2  16        9.27        4.83     15.33 o 
   9   2  16      137.48      175.31     55.93 o 
  10   2  16      218.68      207.87     37.52 o 
  11   2  16       55.41       48.51     14.84 o 
  12   2  16        1.73        9.70     12.35 o 
   1   3  16      170.90      150.08     26.47 o 
   2   3  16       95.16       93.65     23.17 o 
   3   3  16        0.24        6.26      9.78 o 
   4   3  16      102.57       92.24     43.91 o 
   5   3  16        0.01        7.51     10.75 o 
   6   3  16      427.72      497.33    111.14 o 
   7   3  16      139.88      117.57     22.70 o 
   8   3  16        6.97       18.13     15.79 o 
   9   3  16      187.06      204.96     31.04 o 
  10   3  16       15.27        2.50     13.92 o 
  11   3  16       10.95        4.98     30.56 o 
   0   4  16      415.09      315.57     90.52 o 
   1   4  16       96.67      114.10     39.78 o 
   2   4  16      107.59      116.32     32.18 o 
   3   4  16        1.82        3.08      9.75 o 
   4   4  16      206.82      158.65     40.99 o 
   5   4  16        4.27        9.05     23.33 o 
   6   4  16       29.29       26.26     14.66 o 
   7   4  16        0.19        4.48     14.68 o 
   8   4  16      130.26      176.21     22.67 o 
   9   4  16       16.29       20.43     13.69 o 
  10   4  16       32.56       27.15     14.75 o 
  11   4  16       27.95       20.47     14.32 o 
   1   5  16        9.67       16.85     11.78 o 
   2   5  16      107.40      109.47     25.42 o 
   3   5  16      177.68      224.49     34.93 o 
   4   5  16        0.71        9.52     11.35 o 
   5   5  16        7.22       30.30     11.56 o 
   6   5  16       44.41       37.97     14.43 o 
   7   5  16       29.24       32.06     13.87 o 
   8   5  16        0.01        3.93     19.32 o 
   9   5  16       27.16       37.47     13.56 o 
  10   5  16        1.99        7.15     25.88 o 
   0   6  16        4.35       19.49     13.68 o 
   1   6  16      140.36      133.53     45.06 o 
   2   6  16       28.73       32.40     12.92 o 
   3   6  16       58.73       74.76     13.14 o 
   4   6  16       18.32       14.05     11.61 o 
   5   6  16       79.72       97.14     19.01 o 
   6   6  16        1.84        9.10     19.98 o 
   7   6  16        0.03        8.32     13.78 o 
   8   6  16        2.76        1.64     13.15 o 
   1   7  16        4.08        5.72     13.63 o 
   2   7  16       61.20       95.89     41.24 o 
   3   7  16        0.98        2.29     11.34 o 
   4   7  16        9.65       20.91     12.91 o 
   5   7  16       28.34       29.77     15.06 o 
   6   7  16        9.77       21.90     12.24 o 
   0   8  16      106.71       96.85     18.47 o 
   1   8  16       12.91       16.96     40.92 o 
   2   8  16        6.31        4.92     13.37 o 
   3   8  16        2.07        7.75     19.06 o 
   1   1  17       50.35       57.81     15.59 o 
   2   1  17        7.93       11.35      9.87 o 
   3   1  17        0.74        4.26     23.85 o 
   4   1  17      257.41      282.91     40.90 o 
   5   1  17      398.68      391.77     19.14 o 
   6   1  17       27.06       18.44     12.58 o 
   7   1  17        4.40        6.60     13.17 o 
   8   1  17      316.74      334.63     51.88 o 
   9   1  17      496.35      510.35     70.02 o 
  10   1  17       13.75       23.01     13.02 o 
  11   1  17        0.90       10.70     12.75 o 
  12   1  17        9.06        5.65     11.36 o 
   0   2  17       24.91       38.70     11.35 o 
   1   2  17        7.88       11.42     11.42 o 
   2   2  17      177.29      216.22     30.06 o 
   3   2  17       75.63       60.78     12.51 o 
   4   2  17      408.14      369.44     43.71 o 
   5   2  17       49.14       49.98     11.94 o 
   6   2  17       10.81        5.62     11.95 o 
   7   2  17      113.84      113.98     21.35 o 
   8   2  17       50.03       55.22     15.45 o 
   9   2  17        5.57       25.04     25.04 o 
  10   2  17      199.18      203.43     31.41 o 
  11   2  17        2.69       13.08     12.91 o 
  12   2  17       30.84       40.95     15.18 o 
   1   3  17      879.59      900.57    193.51 o 
   2   3  17       42.66       47.66     20.24 o 
   3   3  17       54.05       53.28     11.84 o 
   4   3  17      163.13      177.47     37.89 o 
   5   3  17        0.22       14.43     14.43 o 
   6   3  17       20.82        3.47     45.55 o 
   7   3  17      106.42      100.41     24.56 o 
   8   3  17      123.86       93.33     17.80 o 
   9   3  17      143.32      185.30     42.88 o 
  10   3  17        2.33       11.64     14.13 o 
  11   3  17        2.04        6.36     14.19 o 
   0   4  17      867.54      809.19    154.57 o 
   1   4  17        3.67        1.08     17.43 o 
   2   4  17      108.49       79.42     17.44 o 
   3   4  17      314.23      280.70     61.63 o 
   4   4  17       61.21       46.67     37.10 o 
   5   4  17        0.02        3.65     12.86 o 
   6   4  17      102.38      112.19     16.07 o 
   7   4  17       52.18       73.68     42.20 o 
   8   4  17       23.33       28.19     27.91 o 
   9   4  17        2.98       14.02     13.30 o 
  10   4  17       81.99       76.76     19.94 o 
   1   5  17        0.34        5.78     21.06 o 
   2   5  17       18.77        6.86     11.69 o 
   3   5  17      113.85       86.47     26.91 o 
   4   5  17        9.78       35.49     11.71 o 
   5   5  17        6.81       14.92     12.90 o 
   6   5  17        6.83       19.55     17.12 o 
   7   5  17        4.73        9.13     13.76 o 
   8   5  17        0.38       20.28     12.39 o 
   9   5  17        0.03       15.66     16.31 o 
   0   6  17       61.32      116.47     49.98 o 
   1   6  17       74.49       98.97     45.00 o 
   2   6  17       23.39       49.96     12.56 o 
   3   6  17        3.75       19.62     10.99 o 
   4   6  17        2.54       26.30     10.97 o 
   5   6  17       14.86       45.70     12.94 o 
   6   6  17        0.52       11.99     11.44 o 
   7   6  17        4.18       20.77     12.83 o 
   8   6  17        3.36       30.85     12.20 o 
   1   7  17       63.29       71.61     15.50 o 
   2   7  17       16.59       27.44     17.58 o 
   3   7  17        0.00        8.34     12.86 o 
   4   7  17        0.03       13.25     13.25 o 
   5   7  17        5.89       20.16     13.03 o 
   6   7  17       14.68       13.52     14.97 o 
   0   8  17      187.87      149.65     31.00 o 
   1   8  17        2.07       14.37     12.92 o 
   0   0  18      760.88      813.08     28.86 o 
   1   0  18       32.30       16.78     17.20 o 
   2   0  18      250.21      210.02     15.67 o 
   3   0  18       61.10       26.82     16.59 o 
   4   0  18       44.21       19.59     12.68 o 
   5   0  18       88.50      109.41     14.10 o 
   6   0  18      246.83      304.45     21.27 o 
   7   0  18       69.74      122.92     19.42 o 
   8   0  18       87.98       78.04     18.88 o 
   9   0  18      795.85      824.63     34.29 o 
  10   0  18        0.78       38.87     27.12 o 
  11   0  18       81.82       64.98     19.11 o 
  12   0  18       33.98       61.90     22.48 o 
   1   1  18       14.16       15.37     18.06 o 
   2   1  18      225.91      197.47     29.97 o 
   3   1  18      320.99      297.31     27.54 o 
   4   1  18      126.27       93.67     20.93 o 
   5   1  18       94.95       77.78     13.84 o 
   6   1  18      248.57      235.18     18.21 o 
   7   1  18      183.70      200.95     72.51 o 
   8   1  18       40.34       32.37     13.89 o 
   9   1  18       16.04       19.85     22.28 o 
  10   1  18       10.13        9.76     15.03 o 
  11   1  18        8.98       13.32     13.32 o 
   0   2  18        4.89       12.92     12.92 o 
   1   2  18      389.11      330.21     69.69 o 
   2   2  18      160.23      161.69     40.29 o 
   3   2  18       61.64       50.44     21.90 o 
   4   2  18        0.44       11.87      9.53 o 
   5   2  18       38.24       28.18     16.97 o 
   6   2  18        0.03        8.70     14.61 o 
   7   2  18        7.85       12.11     24.70 o 
   8   2  18      155.69      175.99     28.81 o 
   9   2  18      106.40      123.21     16.52 o 
  10   2  18        0.47       32.95     32.95 o 
  11   2  18        1.22        9.08     13.25 o 
   1   3  18      184.47      164.11     21.02 o 
   2   3  18       29.99       18.02     11.69 o 
   3   3  18       90.09       66.11     25.44 o 
   4   3  18       12.54        6.97     18.87 o 
   5   3  18       68.63       65.52     26.92 o 
   6   3  18       46.07       48.96     14.94 o 
   7   3  18       45.07       63.91     27.38 o 
   8   3  18        1.03       12.92     17.23 o 
   9   3  18       22.40       24.86     16.27 o 
  10   3  18       25.11       25.15     15.04 o 
  11   3  18        2.06        1.06     13.30 o 
   0   4  18      383.30      290.34     71.47 o 
   1   4  18       19.53       17.49     12.55 o 
   2   4  18       30.61       29.95     13.70 o 
   3   4  18        1.28       12.53     12.53 o 
   4   4  18        6.44        2.38     13.21 o 
   5   4  18       12.93       28.93     17.23 o 
   6   4  18       50.64       32.61     14.87 o 
   7   4  18       16.99       10.07     14.24 o 
   8   4  18        0.07       10.24     13.63 o 
   9   4  18       24.58       17.79     16.10 o 
  10   4  18       21.60        9.43     52.86 o 
   1   5  18       15.63       31.80     11.89 o 
   2   5  18       33.17       38.88     12.58 o 
   3   5  18       33.43       37.22     13.09 o 
   4   5  18       40.96       58.91     15.61 o 
   5   5  18       35.48       43.89     14.07 o 
   6   5  18       47.76       33.64     16.36 o 
   7   5  18        1.67       28.04     12.96 o 
   8   5  18        1.64       24.24     14.02 o 
   9   5  18       61.93       95.05     32.38 o 
   0   6  18      196.64      162.83     22.70 o 
   1   6  18       14.26        6.87     17.02 o 
   2   6  18        3.29       13.71     19.27 o 
   3   6  18       34.60       22.65     16.89 o 
   4   6  18        6.05        2.10     11.16 o 
   5   6  18       16.05       34.76     14.01 o 
   6   6  18       11.49        6.18     14.34 o 
   7   6  18        8.34       11.32     13.81 o 
   1   7  18       17.64       17.74     15.74 o 
   2   7  18        0.12        3.56     12.02 o 
   3   7  18        1.80        8.51     12.67 o 
   4   7  18        8.38       33.49     13.66 o 
   5   7  18        0.00        0.78     12.46 o 
   1   1  19       58.70       70.14     15.84 o 
   2   1  19      136.31      126.81     19.88 o 
   3   1  19       72.23       45.57     14.54 o 
   4   1  19      124.75      108.21     14.88 o 
   5   1  19        2.52       13.57     13.57 o 
   6   1  19        0.01        5.53     14.31 o 
   7   1  19       98.41      103.45     15.74 o 
   8   1  19       52.88       20.69     15.10 o 
   9   1  19      107.90      102.12     17.26 o 
  10   1  19       41.94       42.02     14.05 o 
  11   1  19       27.26       31.11     12.08 o 
   0   2  19      973.17      932.10     87.82 o 
   1   2  19       23.59       20.52     15.16 o 
   2   2  19      489.67      471.10     53.11 o 
   3   2  19       64.17       78.49     12.79 o 
   4   2  19      135.84      149.18     51.52 o 
   5   2  19      151.07      142.88     16.88 o 
   6   2  19       25.30       49.46     13.11 o 
   7   2  19       44.68       29.56     15.65 o 
   8   2  19       29.79       42.10     14.19 o 
   9   2  19      214.71      194.33     20.31 o 
  10   2  19      195.69      176.45     36.21 o 
  11   2  19        0.35       18.80     18.80 o 
   1   3  19       20.36       52.78     21.02 o 
   2   3  19      155.57      142.81     19.02 o 
   3   3  19      143.07      123.92     17.04 o 
   4   3  19      566.35      549.91     84.65 o 
   5   3  19       27.77       60.40     14.98 o 
   6   3  19       15.68        6.08     14.29 o 
   7   3  19        4.66        9.59     13.44 o 
   8   3  19       54.18       64.32     22.27 o 
   9   3  19        4.70       28.28     15.36 o 
  10   3  19       54.48       37.95     16.13 o 
   0   4  19        2.33       24.89     24.89 o 
   1   4  19      151.41      178.67     64.43 o 
   2   4  19      381.82      388.46     90.92 o 
   3   4  19      147.76      121.00     17.35 o 
   4   4  19        0.22       10.24     11.62 o 
   5   4  19       16.25       13.63     21.38 o 
   6   4  19        5.19        8.80     14.59 o 
   7   4  19       11.63       18.95     14.82 o 
   8   4  19        0.94        4.50     14.52 o 
   9   4  19        1.11        1.34     14.42 o 
   1   5  19        2.14       14.89     19.65 o 
   2   5  19       31.45       33.30     12.59 o 
   3   5  19        2.58        3.04     12.47 o 
   4   5  19        0.41       13.57     13.57 o 
   5   5  19        0.34        1.93     14.32 o 
   6   5  19       28.01       12.02     19.46 o 
   7   5  19        0.02       12.94     13.91 o 
   8   5  19        0.22        5.93     15.89 o 
   0   6  19       35.65       22.45     14.00 o 
   1   6  19        3.48       14.44     20.85 o 
   2   6  19        0.56        6.08     16.65 o 
   3   6  19        0.00       10.63     15.98 o 
   4   6  19       12.65        2.88     14.10 o 
   5   6  19        5.40       12.89     16.64 o 
   6   6  19        0.00        6.32     15.57 o 
   1   7  19        0.01        3.67     12.32 o 
   2   7  19       19.66       41.19     27.50 o 
   3   7  19        0.00        7.16     12.59 o 
   0   0  20       21.09       42.02     21.94 o 
   1   0  20      274.94      306.96     19.40 o 
   2   0  20       74.99       70.57     17.88 o 
   3   0  20     1017.00     1060.44     33.04 o 
   4   0  20      753.36      764.42     30.09 o 
   5   0  20      111.84      125.63     28.47 o 
   6   0  20       27.00       32.05     15.91 o 
   7   0  20      103.39      122.82     20.70 o 
   8   0  20        6.72       16.97     15.96 o 
   9   0  20       20.63       19.68     18.22 o 
  10   0  20       17.13       44.20     19.85 o 
   1   1  20       32.69       46.85     51.40 o 
   2   1  20      142.56      149.65     36.09 o 
   3   1  20      225.47      230.56     18.32 o 
   4   1  20      228.85      252.62     26.38 o 
   5   1  20       71.90       49.21     21.52 o 
   6   1  20        1.04       10.25     14.55 o 
   7   1  20      133.83      122.03     30.77 o 
   8   1  20        5.74        7.93     23.05 o 
   9   1  20      142.13      147.89     19.58 o 
  10   1  20        9.25       14.29     14.29 o 
   0   2  20      882.79      902.45    120.08 o 
   1   2  20      760.78      721.56     47.65 o 
   2   2  20       60.25       51.46     15.97 o 
   3   2  20       56.37       44.74     13.61 o 
   4   2  20       68.06       56.02     24.34 o 
   5   2  20      107.00       99.52     28.35 o 
   6   2  20      123.69      108.13     33.50 o 
   7   2  20       64.16       48.62     16.62 o 
   8   2  20        0.68        1.22     19.07 o 
   9   2  20       33.01       42.26     16.30 o 
  10   2  20        0.63        6.07     14.84 o 
   1   3  20      227.79      203.60     20.06 o 
   2   3  20        6.63       24.59     12.68 o 
   3   3  20      258.00      235.30     49.52 o 
   4   3  20       77.10       66.97     16.77 o 
   5   3  20        0.04       11.38     27.61 o 
   6   3  20       32.39       11.76     19.02 o 
   7   3  20        8.49        7.24     13.75 o 
   8   3  20       90.95       79.03     17.44 o 
   9   3  20       24.47       21.48     28.39 o 
   0   4  20      123.23      110.07     17.10 o 
   1   4  20        8.22        1.59     13.84 o 
   2   4  20        6.83       25.54     14.55 o 
   3   4  20        0.96       14.35     14.35 o 
   4   4  20       12.28       26.18     11.53 o 
   5   4  20       26.41        9.39     15.18 o 
   6   4  20       12.39       22.06     15.65 o 
   7   4  20       20.83       20.10     15.61 o 
   8   4  20       38.63       58.60     16.52 o 
   9   4  20        1.04        4.05     15.37 o 
   1   5  20        0.01       15.89     12.86 o 
   2   5  20        0.43       17.46     12.37 o 
   3   5  20        0.57        7.64     13.34 o 
   4   5  20       21.45       47.96     13.23 o 
   5   5  20        1.47       16.95     18.27 o 
   6   5  20        0.19       15.38     15.38 o 
   7   5  20        0.01        3.28     14.86 o 
   0   6  20       27.20       32.45     13.46 o 
   1   6  20        8.32       14.23     14.23 o 
   2   6  20        2.43        4.46     12.38 o 
   3   6  20        0.00        7.35     13.46 o 
   4   6  20        0.69        6.46     20.89 o 
   5   6  20        4.38        0.29     28.83 o 
   1   7  20       14.41       10.50     12.36 o 
   1   1  21      961.53      904.51    185.07 o 
   2   1  21       68.72       75.34     32.66 o 
   3   1  21        4.12        6.82     14.13 o 
   4   1  21       10.73       29.52     31.26 o 
   5   1  21      102.42      100.22     20.71 o 
   6   1  21       42.20       31.75     15.98 o 
   7   1  21       37.35       21.64     16.60 o 
   8   1  21        9.67       10.67     15.15 o 
   9   1  21        1.15        2.34     14.76 o 
  10   1  21       36.23       17.81     25.50 o 
   0   2  21      574.15      482.81     98.12 o 
   1   2  21       26.77        6.16     17.75 o 
   2   2  21      153.51      141.60     18.46 o 
   3   2  21      206.01      185.05     45.00 o 
   4   2  21        4.24        0.48     13.08 o 
   5   2  21       10.75       15.06     15.06 o 
   6   2  21       18.33       16.00     20.57 o 
   7   2  21        0.03       12.26     19.64 o 
   8   2  21        0.01       26.97     14.20 o 
   9   2  21       28.75       16.10     16.10 o 
   1   3  21       16.11       11.72     26.70 o 
   2   3  21        6.19       25.42     13.11 o 
   3   3  21       33.45       23.75     21.76 o 
   4   3  21       23.76       48.80     21.04 o 
   5   3  21        1.16       15.41     13.32 o 
   6   3  21        1.22        6.78     12.90 o 
   7   3  21       17.55       45.72     15.19 o 
   8   3  21       20.79        2.80     28.68 o 
   9   3  21      175.43      163.96     20.29 o 
   0   4  21      183.85      186.36     20.10 o 
   1   4  21       41.64       58.56     14.72 o 
   2   4  21      147.44      119.04     19.32 o 
   3   4  21       30.70       38.26     13.37 o 
   4   4  21       13.38        1.93     14.87 o 
   5   4  21       44.20       39.10     15.23 o 
   6   4  21        8.69       12.96     15.00 o 
   7   4  21       17.93       14.67     17.40 o 
   8   4  21       31.45        4.50     18.36 o 
   1   5  21        0.62       14.98     14.98 o 
   2   5  21        4.40       24.38     27.17 o 
   3   5  21       20.14       10.66     16.37 o 
   4   5  21       25.19       60.91     14.46 o 
   5   5  21        6.78        1.28     15.32 o 
   6   5  21        5.82       29.96     19.93 o 
   0   6  21        8.10        7.04     13.22 o 
   1   6  21        6.78       12.00     12.01 o 
   2   6  21        0.14        3.17     28.52 o 
   3   6  21        0.52        6.92     13.24 o 
   4   6  21        6.66        0.19     15.63 o 
   0   0  22        2.96       17.10     19.63 o 
   1   0  22      470.22      426.12     33.48 o 
   2   0  22      252.11      308.21     23.27 o 
   3   0  22       72.93       83.94     17.59 o 
   4   0  22       43.21       59.28     16.15 o 
   5   0  22        2.35        8.51     15.68 o 
   6   0  22       19.04        8.87     18.82 o 
   7   0  22       12.41       19.69     19.69 o 
   8   0  22        1.48       15.93     20.59 o 
   9   0  22       59.33       37.70     18.55 o 
   1   1  22      528.29      540.71     28.96 o 
   2   1  22        3.52        9.11     15.68 o 
   3   1  22        9.54        0.72     17.49 o 
   4   1  22      245.07      221.50     27.25 o 
   5   1  22        4.14        4.98     21.29 o 
   6   1  22        1.33       17.95     17.95 o 
   7   1  22      194.90      170.50     20.24 o 
   8   1  22        3.07       12.28     15.05 o 
   9   1  22        2.49        8.91     14.23 o 
   0   2  22        1.71       21.90     21.90 o 
   1   2  22       31.16       32.21     16.05 o 
   2   2  22       80.19       52.85     29.31 o 
   3   2  22       40.19        6.40     15.99 o 
   4   2  22       19.83       22.22     19.57 o 
   5   2  22        6.44        5.41     14.03 o 
   6   2  22       96.60       59.48     24.49 o 
   7   2  22        2.10       24.67     33.56 o 
   8   2  22        0.11       17.73     15.41 o 
   9   2  22       57.83       24.45     18.13 o 
   1   3  22       60.00       49.12     24.04 o 
   2   3  22       37.65       39.30     14.48 o 
   3   3  22        0.20        5.53     19.00 o 
   4   3  22       86.91       78.43     14.99 o 
   5   3  22        0.15       11.46     13.46 o 
   6   3  22        0.82       10.53     13.32 o 
   7   3  22        0.50       20.60     16.06 o 
   8   3  22        8.27        2.74     16.76 o 
   0   4  22      375.18      309.41     87.66 o 
   1   4  22       12.25        4.19     15.68 o 
   2   4  22       26.09       16.47     16.47 o 
   3   4  22        0.00        1.00     13.80 o 
   4   4  22        1.82        0.15     17.98 o 
   5   4  22        0.01       12.21     22.72 o 
   6   4  22        1.43       17.36     30.83 o 
   7   4  22       15.38       15.90     15.90 o 
   1   5  22       43.95       28.93     21.82 o 
   2   5  22        3.27       15.65     13.79 o 
   3   5  22        0.57       10.37     15.51 o 
   4   5  22        2.53       14.97     15.47 o 
   5   5  22        0.00        5.69     14.97 o 
   0   6  22        1.99       10.81     13.25 o 
   1   6  22        0.01       13.66     13.66 o 
   2   6  22        0.98        2.80     14.61 o 
   1   1  23        3.47      132.90    132.90 o 
   2   1  23       10.24       15.82     15.82 o 
   3   1  23       17.12       30.35     56.26 o 
   4   1  23        8.11        9.08     14.79 o 
   5   1  23       18.57       66.89     31.35 o 
   6   1  23       95.52       97.68     30.73 o 
   7   1  23       29.91        0.54     35.78 o 
   8   1  23        0.61       15.35     15.35 o 
   0   2  23       18.79       17.79     16.26 o 
   1   2  23      158.43      136.07     21.65 o 
   2   2  23        5.39       19.50     13.81 o 
   3   2  23        1.81        5.33     14.10 o 
   4   2  23        9.95       21.47     14.30 o 
   5   2  23        2.44        5.13     15.60 o 
   6   2  23        6.99        5.08     14.63 o 
   7   2  23        0.06        2.06     16.30 o 
   8   2  23       16.13       38.33     45.41 o 
   1   3  23      105.25      109.90     18.71 o 
   2   3  23        0.01        5.91     14.61 o 
   3   3  23        5.17       16.36     13.17 o 
   4   3  23        8.91       14.38     14.38 o 
   5   3  23        1.15       19.18     14.55 o 
   6   3  23        8.04       12.59     16.24 o 
   7   3  23        4.39       23.61     15.82 o 
   0   4  23       15.50       13.91     14.73 o 
   1   4  23       14.92        9.55     31.01 o 
   2   4  23       88.52      112.45     49.84 o 
   3   4  23       15.93        9.82     15.37 o 
   4   4  23        0.04        5.17     15.19 o 
   5   4  23        3.07       13.94     14.60 o 
   6   4  23       22.64       33.47     15.55 o 
   1   5  23        3.18       10.57     13.71 o 
   2   5  23       24.62       22.43     11.57 o 
   3   5  23        0.24       13.87     12.70 o 
   4   5  23       95.08      107.10     46.58 o 
   0   0  24     1066.98     1106.68    130.80 o 
   1   0  24      361.64      394.83     43.76 o 
   2   0  24       22.80       28.69     19.22 o 
   3   0  24       16.05       12.81     15.39 o 
   4   0  24       37.94       30.82     18.28 o 
   5   0  24      170.35      169.68     57.48 o 
   6   0  24       21.69       10.32     19.99 o 
   7   0  24       71.41       47.55     22.60 o 
   8   0  24        0.61        4.37     26.05 o 
   1   1  24      118.56       37.93     54.43 o 
   2   1  24       89.07       96.51     17.67 o 
   3   1  24      157.13      129.62     20.22 o 
   4   1  24        2.21       27.29     14.89 o 
   5   1  24        3.95        1.03     14.72 o 
   6   1  24        9.55       14.23     16.99 o 
   7   1  24       83.25       67.88     21.03 o 
   0   2  24        1.51        5.86     29.30 o 
   1   2  24        2.65       16.26     16.97 o 
   2   2  24       17.14       13.44     16.29 o 
   3   2  24        7.55        1.09     21.46 o 
   4   2  24       36.17       14.73     27.59 o 
   5   2  24        1.10       10.74     14.64 o 
   6   2  24        1.00        5.46     15.77 o 
   7   2  24       11.04        9.20     15.45 o 
   1   3  24        6.95        4.71     17.62 o 
   2   3  24       65.91       23.12     31.88 o 
   3   3  24        6.34       16.79     16.79 o 
   4   3  24        0.48       16.96     16.96 o 
   5   3  24        9.47        2.14     15.80 o 
   6   3  24       17.96       18.27     17.67 o 
   0   4  24       44.79       26.80     15.92 o 
   1   4  24       45.13       68.40     14.08 o 
   2   4  24        3.58        0.84     13.94 o 
   3   4  24       55.05       44.00     17.75 o 
   4   4  24        5.35       19.74     14.89 o 
   5   4  24       17.68       50.05     13.89 o 
   1   5  24        6.72       21.78     12.84 o 
   2   5  24        0.09        1.26     14.07 o 
   1   1  25      151.91      175.55     52.06 o 
   2   1  25       10.15       34.68     44.99 o 
   3   1  25       20.02        5.57     27.00 o 
   4   1  25        6.02        0.14     18.83 o 
   5   1  25        0.73       14.69     16.93 o 
   6   1  25        1.88        3.14     24.85 o 
   0   2  25       10.16       18.80     18.80 o 
   1   2  25       52.37       15.59     26.84 o 
   2   2  25       39.70       47.67     16.99 o 
   3   2  25       26.78       26.67     15.28 o 
   4   2  25        0.38       14.11     19.42 o 
   5   2  25       44.38       34.96     18.45 o 
   6   2  25        0.78       17.72     17.72 o 
   1   3  25       25.57       30.28     19.05 o 
   2   3  25       45.28       45.09     17.15 o 
   3   3  25        5.53        5.73     14.59 o 
   4   3  25        0.21       12.13     14.21 o 
   5   3  25        6.32       17.68     15.72 o 
   0   4  25        0.92       14.75     14.75 o 
   1   4  25       17.31       36.51     30.25 o 
   2   4  25        2.90       13.88     13.88 o 
   3   4  25        0.16       10.81     21.51 o 
   0   0  26      750.40      788.64     45.48 o 
   1   0  26        1.13       19.75     29.48 o 
   2   0  26      205.51      149.08     25.95 o 
   3   0  26        5.61       34.91     17.57 o 
   4   0  26       10.94       11.12     20.96 o 
   5   0  26       10.55       51.96     19.16 o 
   1   1  26       38.47       29.53    113.21 o 
   2   1  26       40.47       12.73     18.91 o 
   3   1  26       12.68        3.14     18.57 o 
   4   1  26       20.52       45.80     16.54 o 
   5   1  26        1.93       16.48     15.55 o 
   0   2  26      151.97      131.81     27.33 o 
   1   2  26       33.49       12.86     18.87 o 
   2   2  26       39.56       32.37     18.53 o 
   3   2  26        1.87       11.73     23.94 o 
   4   2  26        2.32        6.40     16.85 o 
   1   3  26       15.68       23.85     16.64 o 
   2   3  26       19.20       21.78     16.97 o 
   3   3  26        6.76        7.09     15.94 o 
   1   1  27       36.41       38.62     30.01 o 
   2   1  27       41.24        9.44     50.20 o 
   3   1  27        1.80       17.05     30.15 o 
   0   2  27      249.61      255.15     45.36 o 
   1   2  27       21.98       27.26     19.75 o 
   2   2  27        0.33        7.54     18.74 o 
                                                 
